# Supplementary material for: Biogeochemical Processes and Microbial Dynamics Governing Phosphorus Retention and Release in Sediments: A Case Study in Lower Great Lakes Headwaters
Source: Environ Manage. 2023 Jul 28;72(5):932–44. doi: 10.1007/s00267-023-01859-0 (PMC10509119; doi:10.1007/s00267-023-01859-0)
Supplement: Supplementary file 3 — Supplementary Tables revised [file 267_2023_1859_MOESM3_ESM.xlsx]

## Sheet: Table S1
Table S1: General watershed characteristics of Big Creek, Nissouri Creek, and Saugeen River
	Big Creek (BC)	Nissouri Creek (NC)	Saugeen River (SR)
Sampling Location	42°12'18" N, 82°31'12" W	43°07'48" N,	44° 11' 07" N,
		80°57'48" W	80° 47' 14" W
Gross Drainage Area (km2)	56.9	29.1	329
Mean annual air temp (°C)	9	7.4	7.3
Annual Average Precipitation (mm)	686 - 849	946	946
Land Use	> 70% agriculture, < 10% forested	> 70% agriculture, < 10% forested	58% agriculture; 35% forested; 1.4% urban
Soil Characteristics	Clay loam soils (Brookston Clay)	Loam/silt loam soils (Guelph Loam)	Sandy, well-drained loam soils (Sargent Loam, Harriston Loam, Pike Lake Loam)
Agriculture Characteristics	Soybean, wheat, and corn	Pasture, corn, soybean, wheat, hay, beef, dairy, swine livestock	Pasture, corn, soybean, wheat, hay, beef, dairy, swine livestock
Average Slope (m km-1)	0.39	0.92	7.13

## Sheet: Table S2
Table S2: Averaged water quality parameters for sampling timepoints
											Microsensor Profile Data
Timepoint	mean_srp_mgL	mean_ORP_mV	mean_temp_C	mean_DO_mgL	mean_epc0_mgL	mean_NO3-N_mgL	precip_pre_week_mm	mean_TP_mgL	mean_tss_mgL	mean_Ammonia-N_mgL	DO_rate	Min_DO	Eh_rate	Min_Eh
BC_EarlySpring_2018	0.00893333	198.167	13.8917	9.23429	0.0144855	n/a	11.4	n/a	55.2386	n/a	n/a	n/a	n/a	n/a
BC_MidSpring_2018	0.056625	192	19.32	8.68	0.0387381	n/a	74	n/a	155.484	n/a	n/a	n/a	n/a	n/a
BC_EarlySummer_2018	0.0056	86.3333	12.6333	8.00333	0.0029408	n/a	9	n/a	23.6823	n/a	n/a	n/a	n/a	n/a
BC_MidSummer_2018	0.00476667	120.667	22.4	3.18333	0.00861712	n/a	2.6	n/a	256.553	n/a	n/a	n/a	n/a	n/a
BC_MidSpring_2019	0.0445857	n/a	n/a	n/a	0.0218696	n/a	24	n/a	44.0817	0.027	-114.984	-2.71	-10.6072	255.46
BC_EarlySummer_2019	0.1377	244.56	17.4158	8.188	0.00821856	4.29	26.8	0.37	127.333	0.201	-32.0927	-5.59	-22.2636	-113.16
BC_MidSummer_2019	0.0923875	103.45	25.305	6.13	0.00265577	6.56	30	0.197	57.8891	0.231	-68.6289	-3.675	-14.3137	-111.96
BC_LateSummer_2019	0.107143	n/a	24.219	n/a	0.00183781	1.66	7.2	0.253	36.0857	0.113	n/a	n/a	n/a	n/a
BC_Fall_2019	0.117	n/a	2.74467	n/a	0.00638627	4.92	24.6	n/a	74.6684	0.28	n/a	n/a	n/a	n/a
BC_MidSummer_2020	0.0488333	104.167	25.964	9.01	0.00080551	1.8	5.2	0.155	32.5	n/a	-9.94674	-47.6	-29.3315	-498.08
BC_Fall_2020	0.0803333	109.367	13.8087	10.5467	0.00936922	0.345127	6	n/a	n/a	n/a	n/a	n/a	n/a	n/a
NC_MidSpring_2019	0.0112	n/a	n/a	n/a	0.0387914	n/a	40.2	n/a	7.41461	0.163	-158.385	-6.645	-7.20153	109.79
NC_EarlySummer_2019	0.0304	157.2	17.421	10.22	0.0279587	10	25.3	0.065	26.959	0.031	-20.2842	-9.75	-6.37383	-2.42
NC_MidSummer_2019	0.034817	137.767	18.222	10.4	0.0248628	6.35	9	0.061	0.1	0.028	-117.515	-11.2	-15.5884	-4.81
NC_LateSummer_2019	0.055	147.233	18.0517	9.64667	0.0592217	n/a	4.8	n/a	75.5324	0.093	n/a	n/a	n/a	n/a
NC_Fall_2019	0.0275	n/a	n/a	n/a	0.036167	9	28.6	n/a	0.1	0.022	n/a	n/a	n/a	n/a
NC_MidSummer_2020	0.021	19.6727	20.3542	10.4627	0.00449199	4.65	2.7	0.06	2	n/a	-8.57465	64.79	-12.0915	199.81
NC_Fall_2020	0.168333	258.4	10.133	12.34	0.0206562	1.01461	77	n/a	n/a	n/a	n/a	n/a	n/a	n/a
SR_EarlySummer_2019	0.0014	153.2	24.8843	10.42	0.00166646	0.273	18.2	0.015	17.804	0.024	-75.1754	-7.44	-19.4141	-55.64
SR_MidSummer_2019	0.0027	110.7	20.3193	10.87	0.000923045	0.358	18.6	0.013	2.6	0.195	n/a	n/a	n/a	n/a
SR_LateSummer_2019	0.0015	n/a	16.353	n/a	0.00268698	n/a	3.2	n/a	79.1641	0.01	n/a	n/a	n/a	n/a
SR_Fall_2019	0.0019	n/a	n/a	n/a	0.00434116	1.39	25	n/a	1	0.021	n/a	n/a	n/a	n/a
SR_MidSummer_2020	0.00725	18.325	24.0354	10.8925	0.000695085	0.2	8.4	0.005	1	n/a	-1.46484	-27.92	-0.360284	264.82
SR_Fall_2020	0.0206667	213.1	9.652	11.3867	0.000880133	0.230668	36.2	n/a	n/a	n/a	n/a	n/a	n/a	n/a

## Sheet: Table S3
Table S3: Annual Mean SRP and EPC0 Values for Big Creek, Nissouri Creek, and the Saugeen River
Site/Year	SRP (mg L-1)	EPC0 (mg L-1)	EPC0-SRP % Difference
BC 2018	0.023	0.015	-0.35
BC 2019	0.087	0.0096	-0.89
BC 2020	0.065	0.0051	-0.92
NC 2019	0.03	0.037	0.23
NC 2020	0.095	0.015	-0.84
SR 2019	0.0017	0.0024	0.43
SR 2020	0.015	0.00079	-0.95
SRP = Soluble Reactive Phosphorus
EPC0 = Zero Equilibrium Phosphorus Concentration
BC = Big Creek
NC = Nissouri Creek
SR = Saugeen River

## Sheet: Table S4
Table S2: Significant Phylum and Genus Bioindicator Taxa Nissouri Creek Mid Spring 2019
Phyla
Taxa	Adjusted p-value	LDA Score
Proteobacteria	0.000193	5.91
Actinobacteria	0.000337	5.59
Firmicutes	4.05e-05	4.67
Thaumarchaeota	0.000401	4.46
Genera
Taxa	Adjusted p-value	LDA Score
Dechloromonas	5.01e-05	2.3
Rhodoferax	0.000148	2.26
Thauera	0.000193	1.99
Unassigned	0.00048	3.09
Rhizobacter	0.000538	2.08
Candidatus Nitrosocosmicus	0.000667	1.56
Nocardioides	0.000885	1.7
Bacillus	0.000986	1.62
Polaromonas	0.001698	2.21
Aquabacterium	0.001827	2.3
Mycobacterium	0.002009	1.58
Gaiella	0.00632	1.93
Ilumatobacter	0.015745	1.73
P-values represent adjusted False Detection Rates (FDR) as calculated via Linear discriminant analysis (LDA) Effect Size (LEfSe).

## Sheet: Table S5
Table S5: Spearman’s Rank test Correlation results. P-values in italics and rho statistic below
	mean_srp	mean_ORP	mean_temp	mean_DO	mean_epc0	mean_NO3-N	precip_pre_week	mean_TP	mean_tss	DO_rate	Eh_rate	Min_DO	Min_Eh
mean_srp		0.23169	0.41993	0.81528	0.16072	0.15765	0.1414	5.4841e-05	0.10909	0.93377	0.14966	0.60322	0.081553
mean_ORP	0.30637		0.024715	0.65293	0.065895	0.91409	0.0075591	0.22982	0.063839	0.17098	0.21617	0.93487	0.21617
mean_temp	-0.19098	-0.54167		0.25184	0.10687	0.89909	0.18252	0.93377	0.38952	0.84013	0.58214	0.53641	0.46181
mean_DO	-0.061275	0.11765	-0.29412		0.46819	0.012593	0.49477	0.00016534	0.00079461	0.32684	0.19663	0.66458	0.021776
mean_epc0	0.29565	0.45588	-0.37143	-0.18873		0.0058007	0.22133	0.20042	0.4608	0.04254	0.44584	0.42504	0.67607
mean_NO3	0.37059	0.034965	0.037363	-0.69231	0.65588		0.57174	0.13833	0.79557	0.38938	0.66458	0.35987	0.97679
precip_pre_week	0.29646	0.62293	-0.31064	0.17781	0.25919	0.15294		0.46709	0.81422	0.066688	0.67607	0.44584	0.65148
mean_TP	0.93939	0.43333	-0.030303	-0.96667	0.44242	0.50303	0.26061		0.0029402	0.53641	0.19663	0.58214	0.036756
mean_tss	0.35986	0.50769	-0.22304	-0.78901	0.17019	0.07978	-0.054581	0.8303		0.93377	0.27626	0.32823	0.11731
DO_rate	-0.030303	-0.54762	0.095238	0.40476	-0.64848	-0.33333	-0.6	-0.2619	-0.030303		0.777	0.60322	0.82872
Eh_rate	-0.49091	-0.47619	-0.21429	0.52381	0.27273	0.19048	0.15152	-0.52381	-0.38182	0.10303		0.82872	0.0016368
Min_DO	0.18788	0.047619	-0.2381	-0.16667	0.28485	0.38095	0.27273	0.21429	0.34545	-0.18788	0.078788		0.5334
Min_Eh	-0.57576	-0.47619	-0.28571	0.80952	0.15152	-0.02381	-0.16364	-0.7619	-0.52727	0.078788	0.85455	0.22424

## Sheet: Table S6
Table S6: Study-wide Sediment and Water Quality Variables
timepoint	location	stream	site	replicate	year	substrate	PT_sampler	right_left_single	drywt%	epc0_Linear_mgL	epc0_Freundlich_mgL	best_fit_epc0_mgL	treatment	tss_mgL	ntu	au	srp_mgL	srp_lab_code	dlCode	Chlorophyllug/L	CondµS/cm	Depth_m	fDOMQSUug/L	ODO%sat	ODOmg/L	ORPmV	Salpsu	BGAPCug/L	TDSmg/L	TurbidityFNU	TSSmg/L	pH	Temp°C	BarometermmHg	ALKALINITY,TOTAL_mgL	ALUMINIUM,UNFILTEREDTOTAL_mgL	AMMONIUM,TOTALUNFIL.REAC_mgL	BARIUM,UNFILTEREDTOTAL_mgL	BERYLIUM,UNFILTEREDTOTAL_mgL	BISMUTH,UNFILTEREDTOTAL_mgL	CADMIUM,UNFILTEREDTOTAL_mgL	CALCIUM,UNFILTEREDTOTAL_mgL	CARBON,DISSOLVEDINORGANIC_mgL	CARBON,DISSOLVEDORGANIC_mgL	CHROMIUM,UNFILTEREDTOTAL_mgL	COBALT,UNFILTEREDTOTAL_mgL	CONDUCTIVITY,25C	COPPER,UNFILTEREDTOTAL_mgL	HARDNESS,TOTAL_mgL
BC_EarlySpring_2018	comber	big creek	1	a	2018	sediment			0.723841	0.000433217	0.00394955	0.00394955	unsieved
BC_EarlySpring_2018	comber	big creek	1	b	2018	sediment			0.739532	-0.0238598	0.0117341	0.0117341	unsieved
BC_EarlySpring_2018	comber	big creek	2	a	2018	sediment			0.776525	0.00434208	0.0122546	0.0122546	unsieved
BC_EarlySpring_2018	comber	big creek	2	b	2018	sediment			0.792886	0.014367			unsieved
BC_EarlySpring_2018	comber	big creek	2	c	2018	sediment			0.806306				unsieved
BC_EarlySpring_2018	comber	big creek	2	a	2018	sediment			0.836632	0.014367			sieved
BC_EarlySpring_2018	comber	big creek	2	b	2018	sediment			0.831717				sieved
BC_EarlySpring_2018	comber	big creek	3	a	2018	sediment			0.727179	0.0190315	0.022904	0.0190315	unsieved
BC_EarlySpring_2018	comber	big creek	3	b	2018	sediment			0.72997				unsieved
BC_EarlySpring_2018	comber	big creek	3	c	2018	sediment			0.651531				unsieved
BC_EarlySpring_2018	comber	big creek	3	a	2018	sediment			0.824965				sieved
BC_EarlySpring_2018	comber	big creek	3	b	2018	sediment			0.811487	0.0254575		0.0254575	sieved
BC_EarlySpring_2018	comber	big creek	1	a	2018	water								45.2844	40.6		0.02325	GLIER19N-46			828.4				8.86	203						6.94	13.36
BC_EarlySpring_2018	comber	big creek	1	b	2018	water								58.1902	38.3		0.00925	GLIER19N-47			828.4				9.07	202						6.93	13.26
BC_EarlySpring_2018	comber	big creek	1	c	2018	water								56.792	41.2
BC_EarlySpring_2018	comber	big creek	2	a	2018	water											0.01825	GLIER19N-48			821.5				8.87	198						7.05	12.53
BC_EarlySpring_2018	comber	big creek	2	b	2018	water											0.00095	GLIER19N-49	<DL
BC_EarlySpring_2018	comber	big creek	3	a	2018	water											0.00095	GLIER19N-50	<DL		823.7				10.16	196						7	12.54
BC_EarlySpring_2018	comber	big creek	3	b	2018	water											0.00095	GLIER19N-51	<DL		822.7				9.66
BC_EarlySpring_2018	comber	big creek	1	d	2018	water								60.6879	40.7
BC_EarlySpring_2018	comber	big creek	ditch	a	2018	water															887.7				7.27	196						7.23	15.4
BC_EarlySpring_2018	comber	big creek	ditch	b	2018	water															887.4				10.75	194						7.01	16.26
BC_MidSpring_2018	comber	big creek	1	a	2018	sediment			0.762867	0.00377432	0.00387175	0.00377432	unsieved
BC_MidSpring_2018	comber	big creek	1	b	2018	sediment			0.709378				unsieved
BC_MidSpring_2018	comber	big creek	1	c	2018	sediment			0.782731				unsieved
BC_MidSpring_2018	comber	big creek	1	d	2018	sediment			0.788869				unsieved
BC_MidSpring_2018	comber	big creek	2	a	2018	sediment			0.790661				unsieved
BC_MidSpring_2018	comber	big creek	2	b	2018	sediment			0.79594				unsieved
BC_MidSpring_2018	comber	big creek	2	c	2018	sediment			0.786472				unsieved
BC_MidSpring_2018	comber	big creek	2	d	2018	sediment			0.799283				unsieved
BC_MidSpring_2018	comber	big creek	2	a	2018	sediment			0.802147	0.0664874		0.0664874	sieved
BC_MidSpring_2018	comber	big creek	2	b	2018	sediment			0.801346				sieved
BC_MidSpring_2018	comber	big creek	3	a	2018	sediment			0.798115				unsieved
BC_MidSpring_2018	comber	big creek	3	b	2018	sediment			0.810775				unsieved
BC_MidSpring_2018	comber	big creek	3	c	2018	sediment			0.779231				unsieved
BC_MidSpring_2018	comber	big creek	3	d	2018	sediment			0.768324				unsieved
BC_MidSpring_2018	comber	big creek	3	a	2018	sediment			0.719457	0.0459527		0.0459527	sieved
BC_MidSpring_2018	comber	big creek	3	b	2018	sediment			0.765533				sieved
BC_MidSpring_2018	comber	big creek	1	a	2018	water								128.323			0.07225	GLIER19N-52			485.6				8.7	180						6.99	17.65
BC_MidSpring_2018	comber	big creek	1	b	2018	water								155.365			0.07825	GLIER19N-53
BC_MidSpring_2018	comber	big creek	1	c	2018	water								143.192
BC_MidSpring_2018	comber	big creek	1	d	2018	water								81.4537
BC_MidSpring_2018	comber	big creek	1	e	2018	water								74.1127
BC_MidSpring_2018	comber	big creek	1	f	2018	water								75.4482
BC_MidSpring_2018	comber	big creek	1	g	2018	water								133.739
BC_MidSpring_2018	comber	big creek	1	h	2018	water								123.181
BC_MidSpring_2018	comber	big creek	1	i	2018	water								158.429
BC_MidSpring_2018	comber	big creek	2	a	2018	water								124.553			0.07625	GLIER19N-54
BC_MidSpring_2018	comber	big creek	2	b	2018	water								217.915			0.06025	GLIER19N-55
BC_MidSpring_2018	comber	big creek	2	c	2018	water								159.038
BC_MidSpring_2018	comber	big creek	2	d	2018	water								181.906
BC_MidSpring_2018	comber	big creek	2	e	2018	water								163.567
BC_MidSpring_2018	comber	big creek	2	f	2018	water								140.614
BC_MidSpring_2018	comber	big creek	3	a	2018	water								184.484			0.05825	GLIER19N-56
BC_MidSpring_2018	comber	big creek	3	b	2018	water								167.248			0.05525	GLIER19N-57
BC_MidSpring_2018	comber	big creek	3	c	2018	water								153.592
BC_MidSpring_2018	comber	big creek	3	d	2018	water								177.944
BC_MidSpring_2018	comber	big creek	3	e	2018	water								158.335
BC_MidSpring_2018	comber	big creek	3	f	2018	water								185.633
BC_MidSpring_2018	comber	big creek	1	a	2018	water	PT_sampler	right						6740.73		2915
BC_MidSpring_2018	comber	big creek	1	b	2018	water	PT_sampler	right						8337.98		2869
BC_MidSpring_2018	comber	big creek	1	c	2018	water	PT_sampler	right						8422.16
BC_MidSpring_2018	comber	big creek	1	d	2018	water	PT_sampler	right						7640.72
BC_MidSpring_2018	comber	big creek	1	a	2018	water	PT_sampler	left						4901.98		2745
BC_MidSpring_2018	comber	big creek	1	b	2018	water	PT_sampler	left						4199.46		2499
BC_MidSpring_2018	comber	big creek	1	c	2018	water	PT_sampler	left						3907.06		3041
BC_MidSpring_2018	comber	big creek	1	d	2018	water	PT_sampler	left						4387.94		2790
BC_MidSpring_2018	comber	big creek	3	a	2018	water	PT_sampler	right						5250.76		2962
BC_MidSpring_2018	comber	big creek	3	b	2018	water	PT_sampler	right						5284.95		3329
BC_MidSpring_2018	comber	big creek	3	c	2018	water	PT_sampler	right						5085.52		2850
BC_MidSpring_2018	comber	big creek	3	d	2018	water	PT_sampler	right								2833
BC_MidSpring_2018	comber	big creek	3	a	2018	water	PT_sampler	left						4251.44		2303
BC_MidSpring_2018	comber	big creek	3	b	2018	water	PT_sampler	left						4048.48		2405
BC_MidSpring_2018	comber	big creek	3	c	2018	water	PT_sampler	left						4736.85		2061
BC_MidSpring_2018	comber	big creek	3	d	2018	water	PT_sampler	left								2123
BC_MidSpring_2018	comber	big creek	drain	a	2018	water								235.452			0.02325	GLIER19N-58			593.2				8.66	204						6.68	20.99
BC_MidSpring_2018	comber	big creek	drain	b	2018	water								119.761			0.02925	GLIER19N-59
BC_MidSpring_2018	comber	big creek	drain	c	2018	water								237.327
BC_MidSpring_2018	comber	big creek	drain	d	2018	water								206.48
BC_MidSpring_2018	comber	big creek	drain	a	2018	water											0.04125	GLIER19N-60
BC_EarlySummer_2018	comber	big creek	1	a	2018	sediment			0.762537	0.00146671	0.00390169	0.00390169	unsieved
BC_EarlySummer_2018	comber	big creek	1	b	2018	sediment			0.775642				unsieved
BC_EarlySummer_2018	comber	big creek	1	c	2018	sediment			0.757715				unsieved
BC_EarlySummer_2018	comber	big creek	2	a	2018	sediment			0.801222	0.000470109	0.0018556	0.000470109	unsieved
BC_EarlySummer_2018	comber	big creek	2	b	2018	sediment			0.807515				unsieved
BC_EarlySummer_2018	comber	big creek	2	c	2018	sediment			0.81575				unsieved
BC_EarlySummer_2018	comber	big creek	3	a	2018	sediment			0.782331	0.0044506	0.00843378	0.0044506	unsieved
BC_EarlySummer_2018	comber	big creek	3	b	2018	sediment			0.835914				unsieved
BC_EarlySummer_2018	comber	big creek	3	c	2018	sediment			0.791356				unsieved
BC_EarlySummer_2018	comber	big creek	1	a	2018	water								29.0438			0.00095	GLIER19N-61	<DL		869.2				8.21	93						7.05	12.52
BC_EarlySummer_2018	comber	big creek	1	b	2018	water								40.9161			0.01125	GLIER19N-62
BC_EarlySummer_2018	comber	big creek	1	c	2018	water								42.887
BC_EarlySummer_2018	comber	big creek	2	a	2018	water								14.5516			0.00095	GLIER19N-63	<DL		848.9				7.96	82						7.22	13.19
BC_EarlySummer_2018	comber	big creek	2	b	2018	water								21.2254			0.01325	GLIER19N-64
BC_EarlySummer_2018	comber	big creek	2	c	2018	water								6.58533
BC_EarlySummer_2018	comber	big creek	3	a	2018	water								23.7904			0.00095	GLIER19N-65	<DL		874.5				7.84	84						7.2	12.19
BC_EarlySummer_2018	comber	big creek	3	b	2018	water								18.1505			0.00625	GLIER19N-66
BC_EarlySummer_2018	comber	big creek	3	c	2018	water								15.9905
BC_EarlySummer_2018	comber	big creek	1	a	2018	water	PT_sampler	right						91.9451	37.9
BC_EarlySummer_2018	comber	big creek	1	b	2018	water	PT_sampler	right							21.1
BC_EarlySummer_2018	comber	big creek	1	a	2018	water	PT_sampler	left						70.2549	18.4
BC_EarlySummer_2018	comber	big creek	1	b	2018	water	PT_sampler	left							6.66
BC_EarlySummer_2018	comber	big creek	1	a	2018	water	PT_sampler	single						1785.15		1663.64
BC_EarlySummer_2018	comber	big creek	1	b	2018	water	PT_sampler	single								1621.21
BC_EarlySummer_2018	comber	big creek	2	a	2018	water	PT_sampler	single						8708.46		4937.88
BC_EarlySummer_2018	comber	big creek	2	b	2018	water	PT_sampler	single								5898.48
BC_EarlySummer_2018	comber	big creek	3	a	2018	water	PT_sampler	single						496.013	80
BC_EarlySummer_2018	comber	big creek	3	b	2018	water	PT_sampler	single							122
BC_EarlySummer_2018	comber	big creek	3	a	2018	water	PT_sampler	right						76.4696	40.8
BC_EarlySummer_2018	comber	big creek	3	b	2018	water	PT_sampler	right							33.4
BC_EarlySummer_2018	comber	big creek	3	a	2018	water	PT_sampler	left						276.312	100.3
BC_EarlySummer_2018	comber	big creek	3	b	2018	water	PT_sampler	left							77.8
BC_MidSummer_2018	comber	big creek	1	a	2018	sediment			0.734726	-16.7932	0.021373	0.021373	unsieved
BC_MidSummer_2018	comber	big creek	1	b	2018	sediment			0.753029	-14.5792	0.012809	0.012809	unsieved
BC_MidSummer_2018	comber	big creek	1	c	2018	sediment			0.737294				unsieved
BC_MidSummer_2018	comber	big creek	2	a	2018	sediment			0.582449	0.00693877		0.00693877	unsieved
BC_MidSummer_2018	comber	big creek	2	b	2018	sediment			0.665409	0.0103915		0.0103915	unsieved
BC_MidSummer_2018	comber	big creek	2	c	2018	sediment			0.722004				unsieved
BC_MidSummer_2018	comber	big creek	3	a	2018	sediment			0.781484	0.00170495	0.00403783	0.00170495	unsieved
BC_MidSummer_2018	comber	big creek	3	b	2018	sediment			0.790441	-0.00151446	0.00506011	-0.00151446	unsieved
BC_MidSummer_2018	comber	big creek	3	c	2018	sediment			0.77917				unsieved
BC_MidSummer_2018	comber	big creek	1	a	2018	water								586.667			0.00095	GLIER19N-67	<DL		822.1				4.16	167						6.92	22.12
BC_MidSummer_2018	comber	big creek	1	b	2018	water								510.588			0.00095	GLIER19N-68	<DL
BC_MidSummer_2018	comber	big creek	1	c	2018	water
BC_MidSummer_2018	comber	big creek	1	d	2018	water
BC_MidSummer_2018	comber	big creek	2	a	2018	water								-13.6956	8.78		0.00525	GLIER19N-69			879.1				4.05	149						7.38	22.34
BC_MidSummer_2018	comber	big creek	2	b	2018	water								-12.0901	9.16		0.00095	GLIER19N-70	<DL
BC_MidSummer_2018	comber	big creek	2	c	2018	water								-14.6251	8.56
BC_MidSummer_2018	comber	big creek	3	a	2018	water								336.227	91.6		0.00825	GLIER19N-71			865.2				1.34	46						6.98	22.74
BC_MidSummer_2018	comber	big creek	3	b	2018	water								323.552	88.6		0.01225	GLIER19N-72
BC_MidSummer_2018	comber	big creek	3	c	2018	water								335.805	91.5
BC_MidSummer_2018	comber	big creek	1	a	2018	water	PT_sampler	right						536.497	139
BC_MidSummer_2018	comber	big creek	1	b	2018	water	PT_sampler	right						557.622	144
BC_MidSummer_2018	comber	big creek	1	c	2018	water	PT_sampler	right						540.722	140
BC_MidSummer_2018	comber	big creek	1	a	2018	water	PT_sampler	left						407.209	108.4
BC_MidSummer_2018	comber	big creek	1	b	2018	water	PT_sampler	left						388.618	104
BC_MidSummer_2018	comber	big creek	1	c	2018	water	PT_sampler	left						364.535	98.3
BC_MidSummer_2018	comber	big creek	1	a	2018	water	PT_sampler	single						494.246	129
BC_MidSummer_2018	comber	big creek	1	b	2018	water	PT_sampler	single						451.995	119
BC_MidSummer_2018	comber	big creek	1	c	2018	water	PT_sampler	single						439.32	116
BC_MidSummer_2018	comber	big creek	2	a	2018	water	PT_sampler	single						485.796	127
BC_MidSummer_2018	comber	big creek	2	b	2018	water	PT_sampler	single						511.146	133
BC_MidSummer_2018	comber	big creek	2	c	2018	water	PT_sampler	single						490.021	128
BC_MidSummer_2018	comber	big creek	3	a	2018	water	PT_sampler	single						241.162	69.1
BC_MidSummer_2018	comber	big creek	3	b	2018	water	PT_sampler	single						243.275	69.6
BC_MidSummer_2018	comber	big creek	3	c	2018	water	PT_sampler	single						255.528	72.5
BC_MidSummer_2018	comber	big creek	3	a	2018	water	PT_sampler	right						246.655	70.4
BC_MidSummer_2018	comber	big creek	3	b	2018	water	PT_sampler	right						272.006	76.4
BC_MidSummer_2018	comber	big creek	3	c	2018	water	PT_sampler	right						261.865	74
BC_MidSummer_2018	comber	big creek	3	a	2018	water	PT_sampler	left						396.224	105.8
BC_MidSummer_2018	comber	big creek	3	b	2018	water	PT_sampler	left						364.113	98.2
BC_MidSummer_2018	comber	big creek	3	c	2018	water	PT_sampler	left						409.744	109
BC_MidSpring_2019	comber	big creek	1	a	2019	water								20.7585			0.039	GLIER19N-1026
BC_MidSpring_2019	comber	big creek	1	b	2019	water											0.04	GLIER19N-1027
BC_MidSpring_2019	comber	big creek	2	a	2019	water								50.2404			0.044	GLIER19N-1028
BC_MidSpring_2019	comber	big creek	2	b	2019	water								49.8059			0.037	GLIER19N-1029
BC_MidSpring_2019	comber	big creek	3	a	2019	water								55.193			0.0415	GLIER19N-1030
BC_MidSpring_2019	comber	big creek	3	b	2019	water								39.7463			0.049	GLIER19N-1031
BC_MidSpring_2019	comber	big creek	3	c	2019	water								48.7464			0.0616	MECP
BC_MidSpring_2019	comber	big creek	tile	a	2019	water	tile										0.072	GLIER19N-1032
BC_MidSpring_2019	comber	big creek	tile	b	2019	water	tile										0.07	GLIER19N-1033
BC_MidSpring_2019	comber	big creek	2	a	2019	sediment			0.819245	0.000808329	0.00207717	0.00207717
BC_MidSpring_2019	comber	big creek	2	b	2019	sediment			0.826215	0.000701357	0.00130614	0.00130614
BC_MidSpring_2019	comber	big creek	3	a	2019	sediment			0.741333	0.0330974	0.0278431	0.0278431
BC_MidSpring_2019	comber	big creek	3	b	2019	sediment			0.727433	0.00687313
BC_MidSpring_2019	comber	big creek	3P	a	2019	sediment			0.855849	0.0360421		0.0360421
BC_MidSpring_2019	comber	big creek	3P	b	2019	sediment			0.829201	0.0420794		0.0420794
BC_EarlySummer_2019	comber	big creek	2	a	2019	water								183.248			0.1505	GLIER19N-1078		4.61	467.8	10.182	90.75	81.9	7.84	244.5	0.27	0.26	356	113.42	0	7.64	17.415		140	0.135	0.201	0.059	-2.1e-05	-0.00541	0.00134	56.1	33.9	10.6	0.000357	0.000952	528	0.00476	211
BC_EarlySummer_2019	comber	big creek	2	b	2019	water								98.3664			0.152	GLIER19N-1079		4.63	467.1	10.181	90.77	85.6	8.19	244.6	0.27	0.26	355	103.17	0	7.64	17.415
BC_EarlySummer_2019	comber	big creek	2	c	2019	water											0.164	MECP		4.63	466.5	10.181	90.8	86.5	8.28	244.6	0.27	0.26	355	109.18	0	7.63	17.416
BC_EarlySummer_2019	comber	big creek	tile	a	2019	water	tile							93.8592			0.034	GLIER19N-1084		4.64	466.5	10.181	90.8	86.9	8.32	244.6	0.27	0.27	355	109.74	0	7.63	17.416
BC_EarlySummer_2019	comber	big creek	tile	b	2019	water	tile							137.863			0.0275	GLIER19N-1085		4.65	466.5	10.181	90.81	86.9	8.31	244.5	0.27	0.27	355	106.66	0	7.63	17.417
BC_EarlySummer_2019	comber	big creek	3	a	2019	water								119.583			0.112	GLIER19N-1080
BC_EarlySummer_2019	comber	big creek	3	b	2019	water								108.134			0.11	GLIER19N-1081
BC_EarlySummer_2019	comber	big creek	2	a	2019	water	PT_sampler						epc0	1347.09			0.290077	19N-3191																	127	0.0936	0.117	0.136	-6.19e-05	-0.00483	0.0016	51.8	32	14.3	0.00118	0.00102	500	0.00889	193
BC_EarlySummer_2019	comber	big creek	2	b	2019	water	PT_sampler						epc0	2067.54			0.268077	19N-3200
BC_EarlySummer_2019	comber	big creek	2	c	2019	water	PT_sampler										0.204	MECP
BC_EarlySummer_2019	comber	big creek	3	a	2019	water	PT_sampler							1940.75			0.162	GLIER19N-1082
BC_EarlySummer_2019	comber	big creek	3	b	2019	water	PT_sampler							2189.59			0.164	GLIER19N-1083																	137	0.0954	0.1	0.19	-2.02e-05	-0.00621	0.00143	53.9	33.2	12.5	0.000956	0.00103	529	0.00614	202
BC_EarlySummer_2019	comber	big creek	3	c	2019	water	PT_sampler										0.159	MECP
BC_EarlySummer_2019	comber	big creek	3	d	2019	water	PT_sampler						epc0				0.175588	19N-2733
BC_EarlySummer_2019	comber	big creek	3	e	2019	water	PT_sampler						epc0				0.123588	19N-2742
BC_EarlySummer_2019	comber	big creek	2	a	2019	sediment			0.873073	0.000877311	0.00389771	0.000877311
BC_EarlySummer_2019	comber	big creek	2	b	2019	sediment			0.96327	0.00690715	9.27621e-08	0.00690715
BC_EarlySummer_2019	comber	big creek	3	a	2019	sediment			0.898141	-0.0041466	0.0168712	0.0168712
BC_EarlySummer_2019	comber	big creek	3	b	2019	sediment			0.880405	-0.00924084
BC_EarlySummer_2019	comber	big creek	2	a	2019	sediment	PT_sampler			0.552052	0.40424	0.40424
BC_EarlySummer_2019	comber	big creek	2	b	2019	sediment	PT_sampler			0.765283	0.545662	0.545662
BC_EarlySummer_2019	comber	big creek	3	a	2019	sediment	PT_sampler			0.140858	0.18433	0.18433
BC_EarlySummer_2019	comber	big creek	3	b	2019	sediment	PT_sampler			0.193687	0.1959	0.1959
BC_MidSummer_2019	comber	big creek	2	a	2019	water											0.1124	19N-3418		4.02	660.5	10.344	115.61	74.7	6.13	103.4	0.32	0.13	427	49.65	0	7.69	25.303	742.5	138	0.0157	0.231	0.0576	-4.19e-05	-0.0051	0.00151	69.4	34.8	10.2	0.000634	0.000435	621	0.00436	248
BC_MidSummer_2019	comber	big creek	2	b	2019	water											0.1144	19N-3419		3.94	660.5	10.344	116.89	74.7	6.13	103.4	0.32	0.14	427	48.74	0	7.69	25.303	742.3
BC_MidSummer_2019	comber	big creek	3	a	2019	water								57.8056			0.03075	19N-2545		4.03	660.5	10.345	115.42	74.7	6.13	103.5	0.32	0.14	427	53.65	0	7.69	25.305	742.5
BC_MidSummer_2019	comber	big creek	3	b	2019	water								57.9725			0.112	MECP		3.95	660.5	10.345	115.08	74.7	6.13	103.5	0.32	0.14	427	47.64	0	7.69	25.309	742.5
BC_MidSummer_2019	comber	big creek	2	a	2019	water	PT_sampler							1350.64			0.13175	19N-2547																	118	0.0865	0.935	0.0887	-6.1e-05	-0.00593	0.00138	64.2	29.9	12.1	0.000363	0.000169	575	0.00621	225
BC_MidSummer_2019	comber	big creek	2	b	2019	water	PT_sampler							1178.75			0.13075	19N-2548
BC_MidSummer_2019	comber	big creek	2	c	2019	water	PT_sampler										0.151	MECP
BC_MidSummer_2019	comber	big creek	2	d	2019	water	PT_sampler						epc0				0.221588	19N-2751
BC_MidSummer_2019	comber	big creek	2	e	2019	water	PT_sampler						epc0				0.231588	19N-2760
BC_MidSummer_2019	comber	big creek	3	a	2019	water	PT_sampler							3614.5			0.00675	19N-2549																	118	0.0837	0.161	0.124	-8.59e-05	-0.00593	0.00149	68.7	32.8	12.2	0.000518	0.000429	576	0.00643	243
BC_MidSummer_2019	comber	big creek	3	b	2019	water	PT_sampler							3555.16			0.00775	19N-2550
BC_MidSummer_2019	comber	big creek	3	c	2019	water	PT_sampler										0.134	MECP
BC_MidSummer_2019	comber	big creek	3	d	2019	water	PT_sampler						epc0				0.190583	19N-2437
BC_MidSummer_2019	comber	big creek	3	e	2019	water	PT_sampler						epc0				0.194583	19N-2438
BC_MidSummer_2019	comber	big creek	2	a	2019	sediment			0.824412	-0.015316	0.00066461	0.00066461
BC_MidSummer_2019	comber	big creek	2	b	2019	sediment			0.812544	0.000943768
BC_MidSummer_2019	comber	big creek	3	a	2019	sediment			0.940352	0.00281155	0.00464692	0.00464692
BC_MidSummer_2019	comber	big creek	3	b	2019	sediment			0.874661	-0.0141122
BC_MidSummer_2019	comber	big creek	2	a	2019	sediment	PT_sampler			0.355322	0.313324	0.2929
BC_MidSummer_2019	comber	big creek	2	b	2019	sediment	PT_sampler			0.416688		0.32923
BC_MidSummer_2019	comber	big creek	3	a	2019	sediment	PT_sampler			0.442644	0.435781	0.442644
BC_MidSummer_2019	comber	big creek	3	b	2019	sediment	PT_sampler			0.433141
BC_LateSummer_2019	comber	big creek	2	a	2019	water								37.3095			0.114	19N-3279		18.29	789		67.73	124.7				1.71		50.3		8.63	24.971	0.9814	125	0.0386	0.113	0.0505	-6.57e-05	-0.00507	0.00144	64.2	29.8	6.4	0.000284	0.00185	762	0.00413	224
BC_LateSummer_2019	comber	big creek	2	b	2019	water								32.8829			0.116	19N-3280		18.21	768		72.94	117.5				1.71		41.22		8.17	23.467	0.9815
BC_LateSummer_2019	comber	big creek	3	a	2019	water								57.5406			0.10675	19N-2553
BC_LateSummer_2019	comber	big creek	3	b	2019	water								16.6097			0.10975	19N-2554
BC_LateSummer_2019	comber	big creek	3	c	2019	water											0.105	MECP
BC_LateSummer_2019	comber	big creek	3	d	2019	water											0.102	19N-3281
BC_LateSummer_2019	comber	big creek	3	e	2019	water											0.0965	19N-3282
BC_LateSummer_2019	comber	big creek	2	a	2019	water	PT_sampler						epc0	574.886			0.0326667	19N-2807																	129	0.0251	0.102	0.0935	-2.84e-05	-0.00381	0.0011	44	33	6.3	0.00049	0.00133	497	0.00341	173
BC_LateSummer_2019	comber	big creek	2	b	2019	water	PT_sampler						epc0	520.62			0.0206667	19N-2816
BC_LateSummer_2019	comber	big creek	2	c	2019	water	PT_sampler										0.0331	MECP
BC_LateSummer_2019	comber	big creek	2	d	2019	water	PT_sampler										0.05475	19N-2555
BC_LateSummer_2019	comber	big creek	2	e	2019	water	PT_sampler										0.05575	19N-2556
BC_LateSummer_2019	comber	big creek	3	a	2019	water	PT_sampler						epc0	101.522			0.0716667	19N-2825																	144	0.0103	0.06	0.0519	-3.63e-05	-0.0052	0.00145	66.9	35.4	8	0.000741	0.00127	640	0.0048	242
BC_LateSummer_2019	comber	big creek	3	b	2019	water	PT_sampler						epc0	231.143			0.105667	19N-2834
BC_LateSummer_2019	comber	big creek	3	c	2019	water	PT_sampler										0.119	MECP
BC_LateSummer_2019	comber	big creek	2	a	2019	sediment			0.807326	0.000560961	0.0006455	0.000560961
BC_LateSummer_2019	comber	big creek	2	b	2019	sediment			0.794543	0.00100847		0.00100847
BC_LateSummer_2019	comber	big creek	3	a	2019	sediment			0.871746	0.00588353	0.00495376	0.00588353
BC_LateSummer_2019	comber	big creek	3	b	2019	sediment			0.870261	-0.000101716		-0.000101716
BC_LateSummer_2019	comber	big creek	2	a	2019	sediment	PT_sampler			-0.403079	7.79119e-06	0.0172
BC_LateSummer_2019	comber	big creek	2	b	2019	sediment	PT_sampler			-0.193179	8.5456e-05	0.02699
BC_LateSummer_2019	comber	big creek	3	a	2019	sediment	PT_sampler			0.00356441	0.108731	0.108731
BC_LateSummer_2019	comber	big creek	3	b	2019	sediment	PT_sampler			0.260535
BC_Fall_2019	comber	big creek	3	a	2019	water								89.3785			0.117	MECP		1.52	778		38.3	102.1				0.17		70.14		8.29	3.097	0.9866	124	0.0003	0.28	0.0615	1.69e-05	-0.00525	0.000332	62.1	29.2	4.1	0.000564	0.000549	742	0.00453	212
BC_Fall_2019	comber	big creek	3	b	2019	water								59.9582						1.46	778		38.22	102.1				0.17		57.39		8.29	3.097	0.9866
BC_Fall_2019	comber	big creek	2	a	2019	water	PT_sampler						epc0	457.224			0.115	19N-3283		2.72	773		38.41	98.9				0.25		71.08		8.37	2.04	0.987
BC_Fall_2019	comber	big creek	2	b	2019	water	PT_sampler						epc0	534.723			0.131	19N-3292
BC_Fall_2019	comber	big creek	2	c	2019	water	PT_sampler										0.136	MECP
BC_Fall_2019	comber	big creek	3	a	2019	water	PT_sampler						epc0	186.344			0.178	19N-3301
BC_Fall_2019	comber	big creek	3	b	2019	water	PT_sampler						epc0	219.612			0.144	19N-3310
BC_Fall_2019	comber	big creek	3	c	2019	water	PT_sampler										0.186	MECP
BC_Fall_2019	comber	big creek	2	a	2019	sediment			0.794264	0.000798607	0.00120153	0.00120153	1.20153
BC_Fall_2019	comber	big creek	2	b	2019	sediment			0.829176	-9.03006e-05	0.00130132	0.00130132	1.30132
BC_Fall_2019	comber	big creek	3	a	2019	sediment			0.810886	0.00943588	0.01185	0.00943588	9.43588
BC_Fall_2019	comber	big creek	3	b	2019	sediment			0.801157	0.0136063		0.0136063	13.6063
BC_Fall_2019	comber	big creek	2	a	2019	sediment	PT_sampler			0.09755	0.000385569	0.09755																							129	0.00894	0.068	0.0657	2e-05	-0.00629	0.000619	63.8	30.6	6	0.00065	0.000184	676	0.00521	217
BC_Fall_2019	comber	big creek	2	b	2019	sediment	PT_sampler			0.156889	0.0286707	0.156889
BC_Fall_2019	comber	big creek	3	a	2019	sediment	PT_sampler			-0.505198	5.67908e-10	0.02491																							112	0.0488	0.036	0.0673	4.53e-05	-0.00546	0.000518	56.6	26.6	8.2	0.000677	0.000159	600	0.00702	193
BC_Fall_2019	comber	big creek	3	b	2019	sediment	PT_sampler			-0.346347	1.75961e-06	0.05371
NC_MidSpring_2019	holiday	nissouri	1	a	2019	water								-5.55679			0.008	GLIER19N-1048
NC_MidSpring_2019	holiday	nissouri	1	b	2019	water								20.386			0.01	GLIER19N-1049
NC_MidSpring_2019	holiday	nissouri	1	c	2019	water											0.0156	MECP
NC_MidSpring_2019	holiday	nissouri	1	a	2019	sediment			0.786411	0.147796	0.0387914	0.0387914
NC_MidSpring_2019	holiday	nissouri	1	b	2019	sediment			0.796585	0.0414853	-9.03006e-05
NC_EarlySummer_2019	holiday	nissouri	1	a	2019	water								15.4176			0.02175	19N-2539		0.45	287.9	10.171	50.37	106.7	10.22	157.2	0.16	-0.05	219	2.24	0	8.34	17.422		275	0.00114	0.031	0.0647	-5.85e-05	-0.00568	0.00133	98.8	68.6	2.8	0.000604	0.00116	663	0.00161	343
NC_EarlySummer_2019	holiday	nissouri	1	b	2019	water								38.5004			0.02275	19N-2540		0.46	287.8	10.173	50.39	106.8	10.22	157.2	0.16	-0.04	219	2.17	0	8.34	17.421
NC_EarlySummer_2019	holiday	nissouri	1	c	2019	water											0.0467	MECP		0.47	287.4	10.176	50.4	106.8	10.22	157.2	0.16	-0.04	218	2.18	0	8.34	17.42
NC_EarlySummer_2019	holiday	nissouri	1	a	2019	water	PT_sampler							154.44			0.046375	19N-2595																	257	0.00254	0.019	0.0736	-3.05e-05	-0.00538	0.000951	91.4	62.8	3.5	0.000662	0.00117	617	0.00277	313
NC_EarlySummer_2019	holiday	nissouri	1	b	2019	water	PT_sampler							183.869			0.046375	19N-2596
NC_EarlySummer_2019	holiday	nissouri	1	c	2019	water	PT_sampler						epc0				0.041375	19N-2597
NC_EarlySummer_2019	holiday	nissouri	1	d	2019	water	PT_sampler						epc0				0.025375	19N-2606
NC_EarlySummer_2019	holiday	nissouri	1	e	2019	water	PT_sampler										0.0801	MECP
NC_EarlySummer_2019	holiday	nissouri	1	f	2019	water	PT_sampler										0.03475	19N-2541
NC_EarlySummer_2019	holiday	nissouri	1	g	2019	water	PT_sampler										0.03375	19N-2542
NC_EarlySummer_2019	holiday	nissouri	1	a	2019	sediment			0.741706	0.0266262	0.0308491	0.0266262
NC_EarlySummer_2019	holiday	nissouri	1	b	2019	sediment			0.770322	0.0292912		0.0292912
NC_EarlySummer_2019	holiday	nissouri	1	a	2019	sediment	PT_sampler			-0.247926	0.0605967	0.02266
NC_EarlySummer_2019	holiday	nissouri	1	b	2019	sediment	PT_sampler			0.0662005		0.03139
NC_MidSummer_2019	holiday	nissouri	1	a	2019	water								-3.87438			0.0489	MECP		1.25	593	10.049	63.54	110.2	10.36	139.9	0.33	-0.01	443	1.54	0	7.96	18.221	731.8	264	0.00392	0.028	0.0496	-2.3e-05	-0.0059	0.00142	93	64.5	5.3	0.000674	0.000858	651	0.00146	336
NC_MidSummer_2019	holiday	nissouri	1	b	2019	water											0.0207341	?		1.29	593	10.037	63.56	110.6	10.41	137.7	0.33	0	443	1.47	0	7.97	18.221	731.9
NC_MidSummer_2019	holiday	nissouri	1	c	2019	water														1.23	593.1	10.03	63.64	110.9	10.43	135.7	0.33	-0.02	443	1.66	0	7.98	18.224	731.8
NC_MidSummer_2019	holiday	nissouri	1	a	2019	water	PT_sampler							177.511			0.0869	MECP																	245	0.00307	0.063	0.0709	-1.7e-05	-0.00627	0.00152	88.9	62.4	5.6	0.00046	0.00091	633	0.00264	317
NC_MidSummer_2019	holiday	nissouri	1	b	2019	water	PT_sampler										0.057	19N-3275
NC_MidSummer_2019	holiday	nissouri	1	c	2019	water	PT_sampler										0.052	19N-3276
NC_MidSummer_2019	holiday	nissouri	1	d	2019	water	PT_sampler						epc0				0.0670769	19N-3223
NC_MidSummer_2019	holiday	nissouri	1	e	2019	water	PT_sampler						epc0				0.0620769	19N-3232
NC_MidSummer_2019	holiday	nissouri	1	a	2019	sediment			0.631911	0.0260192	0.0273429	0.0260192
NC_MidSummer_2019	holiday	nissouri	1	b	2019	sediment			0.652952	0.0237064		0.0237064
NC_MidSummer_2019	holiday	nissouri	1	a	2019	sediment	PT_sampler			-0.000344466	0.299634	0.07833
NC_MidSummer_2019	holiday	nissouri	1	b	2019	sediment	PT_sampler			4.5817
NC_LateSummer_2019	holiday	nissouri	1	a	2019	water								75.5324			0.055	19N-3420		0.63	585.5	10.043	54.66	102.2	9.65	148.8	0.33	-0.09	439	3.19	0	8.17	18.033	736.9
NC_LateSummer_2019	holiday	nissouri	1	b	2019	water											0.055	19N-3421		0.66	585.8	10.043	54.66	102.2	9.65	147.2	0.33	-0.09	439	3.45	0	8.18	18.052	737
NC_LateSummer_2019	holiday	nissouri	1	c	2019	water														0.62	586.4	10.043	54.64	102.2	9.64	145.7	0.33	-0.07	439	3.1	0	8.2	18.07	736.8
NC_LateSummer_2019	holiday	nissouri	1	a	2019	water	PT_sampler							91.5782			0.067	19N-3277
NC_LateSummer_2019	holiday	nissouri	1	b	2019	water	PT_sampler							92.5423			0.065	19N-3278
NC_LateSummer_2019	holiday	nissouri	1	c	2019	water	PT_sampler						epc0				0.0521429	19N-2679
NC_LateSummer_2019	holiday	nissouri	1	d	2019	water	PT_sampler						epc0				0.0631429	19N-2688
NC_LateSummer_2019	holiday	nissouri	1	a	2019	sediment			0.751287	0.0421011	0.0482814	0.0421011
NC_LateSummer_2019	holiday	nissouri	1	b	2019	sediment			0.743306	0.0763422		0.0763422
NC_LateSummer_2019	holiday	nissouri	1	a	2019	sediment	PT_sampler			-0.262981	7.76837e-05	0.04894
NC_LateSummer_2019	holiday	nissouri	1	b	2019	sediment	PT_sampler			-0.0890866	8.80271e-05	0.0666
NC_Fall_2019	holiday	nissouri	1	a	2019	water								0.1			0.0275	MECP																	300	0.0003	0.022	0.0486	2.94e-05	-0.00694	0.000633	109	60.2	2.6	0.000674	2.525e-05	696	0.00297	364
NC_Fall_2019	holiday	nissouri	1	b	2019	water
NC_Fall_2019	holiday	nissouri	1	a	2019	water	PT_sampler						epc0	299			0.0421667	19N-3333																	288	0.0003	0.022	0.0559	3.36e-05	-0.00734	0.00071	105	63	3.4	0.000626	0.00024	687	0.00331	348
NC_Fall_2019	holiday	nissouri	1	b	2019	water	PT_sampler						epc0				0.0441667	19N-3342
NC_Fall_2019	holiday	nissouri	1	c	2019	water	PT_sampler										0.0777	MECP
NC_Fall_2019	holiday	nissouri	1	a	2019	sediment			0.595631	0.0499558	0.00941	0.0499558	49.9558
NC_Fall_2019	holiday	nissouri	1	b	2019	sediment			0.594915	0.0223782		0.0223782	22.3782
NC_Fall_2019	holiday	nissouri	1	a	2019	sediment	PT_sampler			-0.028835	9.82794e-08	0.0402887
NC_Fall_2019	holiday	nissouri	1	b	2019	sediment	PT_sampler			-0.345211	0.000288416	0.0362804
SR_EarlySummer_2019	durham	saugeen	1	a	2019	water								18.5826			0.0023	MECP		0.51	416.2	10.062	59.52	125.9	10.41	153.2	0.2	-0.04	271	0.72	0	8.48	24.884		210	0.0172	0.024	0.0484	-1.01e-05	-0.00507	0.000819	48.1	51.7	5.1	0.00082	0.000949	402	0.00119	226
SR_EarlySummer_2019	durham	saugeen	1	b	2019	water								17.0255			0.00095	19N-2543		0.54	416.2	10.064	59.51	126	10.42	153.2	0.2	-0.04	271	0.71	0	8.48	24.884
SR_EarlySummer_2019	durham	saugeen	1	c	2019	water											0.00095	19N-2544		0.58	416.2	10.066	59.53	126.1	10.43	153.2	0.2	-0.05	271	0.68	0	8.48	24.885
SR_EarlySummer_2019	durham	saugeen	1	a	2019	sediment			0.671786	0.000322988	0.00136185	0.00136185
SR_EarlySummer_2019	durham	saugeen	1	b	2019	sediment			0.671109	0.0985088	0.00197107	0.00197107
SR_MidSummer_2019	durham	saugeen	1	a	2019	water								2.6	1.1		0.0027	MECP		0.27	386.9	10.06	30.45	120.4	10.86	111.8	0.2	-0.03	276	0.21	0	8.1	20.321	725.7	204	0.00133	0.195	0.0221	3.96e-06	-0.00485	0.00122	42.3	51.5	5	9.4e-05	0.000511	397	0.00106	221
SR_MidSummer_2019	durham	saugeen	1	b	2019	water														0.28	386.9	10.066	30.47	120.5	10.87	110.7	0.2	-0.09	276	0.21	0	8.1	20.319	725.6
SR_MidSummer_2019	durham	saugeen	1	c	2019	water														0.3	387.1	10.071	30.48	120.5	10.88	109.6	0.2	-0.08	276	0.25	0	8.11	20.318	725.6
SR_MidSummer_2019	durham	saugeen	1	a	2019	water	PT_sampler							142.095			0.004	19N-3273																	204	0.000665	0.105	0.0679	1.14e-05	-0.0048	0.00108	43.5	50.6	4.5	0.000263	0.000497	412	0.00158	221
SR_MidSummer_2019	durham	saugeen	1	b	2019	water	PT_sampler							173.051			0.004	19N-3274
SR_MidSummer_2019	durham	saugeen	1	c	2019	water	PT_sampler										0.0032	MECP
SR_MidSummer_2019	durham	saugeen	1	a	2019	sediment			0.384694			0.00084609
SR_MidSummer_2019	durham	saugeen	1	b	2019	sediment			0.618682			0.001
SR_MidSummer_2019	durham	saugeen	1	a	2019	sediment	PT_sampler			-3.58255		4.0122e-05
SR_MidSummer_2019	durham	saugeen	1	b	2019	sediment	PT_sampler			-1.07505		0.00027
SR_LateSummer_2019	durham	saugeen	1	a	2019	water								79.1641			0.001	19N-3422		0.32	450.7		28.66	108.6				-0.1		0.91	0	8.09	16.353	0.9604
SR_LateSummer_2019	durham	saugeen	1	b	2019	water											0.002	19N-3423		0.33	450.7		28.66	108.6				-0.1		1.01	0	8.09	16.353	0.9605
SR_LateSummer_2019	durham	saugeen	1	a	2019	water	PT_sampler							161.303			0.00514286	19N-2677
SR_LateSummer_2019	durham	saugeen	1	b	2019	water	PT_sampler										0.0121429	19N-2678
SR_LateSummer_2019	durham	saugeen	1	a	2019	sediment			0.417301	-0.0203554	0.00279098	0.00279098
SR_LateSummer_2019	durham	saugeen	1	b	2019	sediment			0.409698	0.00061215	0.00258297	0.00258297
SR_LateSummer_2019	durham	saugeen	1	a	2019	sediment	PT_sampler			-0.911341	9.85014e-10	0.000766
SR_LateSummer_2019	durham	saugeen	1	b	2019	sediment	PT_sampler			-0.319933	4.11611e-10	0.000626
SR_Fall_2019	durham	saugeen	1	a	2019	water								1			0.0019	MECP																	207	0.0003	0.021	0.0447	4.33e-05	-0.00551	0.000414	59.3	47.6	7.8	0.000266	0.000164	450	0.00275	237
SR_Fall_2019	durham	saugeen	1	b	2019	water
SR_Fall_2019	durham	saugeen	1	a	2019	water	PT_sampler							316			0.0031	MECP																	209	0.0003	0.021	0.0457	6.04e-05	-0.00555	0.000298	59.9	47.9	7.9	0.000188	5.05e-05	458	0.00281	239
SR_Fall_2019	durham	saugeen	1	b	2019	water	PT_sampler
SR_Fall_2019	durham	saugeen	1	a	2019	sediment			0.525164	7.33686	0.00136581	0.00136581
SR_Fall_2019	durham	saugeen	1	b	2019	sediment			0.515254	0.00366363	0.0073165	0.0073165
SR_Fall_2019	durham	saugeen	1	a	2019	sediment	PT_sampler			-0.881906	1.06446e-09	0.001136
SR_Fall_2019	durham	saugeen	1	b	2019	sediment	PT_sampler			-0.538296	1.07757e-08	0.002037
BC_MidSummer_2020	comber	big creek	1	a	2020	sediment			0.865528		0.000908598	0.000908598
BC_MidSummer_2020	comber	big creek	1	b	2020	sediment			0.819637		0.000702421	0.000702421
BC_MidSummer_2020	comber	big creek	1	a	2020	water								33			0.048	21N-421		2.42	505.6	10.095	68.72	110.5	8.97	103	0.24	0.15	323	101.87	0	8.67	25.896	743.6	125	2.65	0.13	0.045	0.0005		0.0005	51.3		7.7	0.025	0.002	478	0.007
BC_MidSummer_2020	comber	big creek	1	b	2020	water								32			0.0455	21N-422		2.64	505.7	10.095	69.2	111	9.03	103.4	0.24	0.15	324	104.61	0	8.67	25.786	743.6	124	1.99	0.13	0.052	0.0005		0.0005	60.3		9.3	0.025	0.002	476	0.006
BC_MidSummer_2020	comber	big creek	1	c	2020	water											0.053	21N-423		2.51	506	10.095	69.58	111.2	9.03	103.8	0.24	0.16	323	80.77	0	8.67	25.894	743.6
BC_MidSummer_2020	comber	big creek	1	d	2020	water														2.56	506.3	10.095	70.02	110.9	9	104	0.24	0.14	324	107	0	8.67	25.904	743.7
BC_MidSummer_2020	comber	big creek	1	e	2020	water														2.47	506.7	10.095	70.47	110.8	8.97	104.3	0.24	0.12	323	87.77	0	8.67	26.039	743.7
BC_MidSummer_2020	comber	big creek	1	f	2020	water														2.33	507	10.096	70.37	111	8.98	104.5	0.24	0.12	323	99.86	0	8.67	26.097	743.6
BC_MidSummer_2020	comber	big creek	1	g	2020	water														2.48	507.3	10.096	69.92	111.3	9.02	104.7	0.24	0.13	323	100.52	0	8.67	26.035	743.6
BC_MidSummer_2020	comber	big creek	1	h	2020	water														2.44	507.9	10.096	69.78	111.6	9.04	104.8	0.24	0.14	324	98.73	0	8.66	26.03	743.7
BC_MidSummer_2020	comber	big creek	1	i	2020	water														2.54	508.3	10.096	69.55	111.7	9.05	105	0.24	0.18	324	97.42	0	8.66	25.995	743.7
NC_MidSummer_2020	holiday	nissouri	1	a	2020	sediment			0.636131	0.00449199		0.00449199
NC_MidSummer_2020	holiday	nissouri	1	b	2020	sediment			0.601118
NC_MidSummer_2020	holiday	nissouri	1	a	2020	water								1			0.02	21N-424		2.33	584.2	10.045	33.62	119.1	10.59	17.8	0.31	-0.01	411	2.39	0	9.13	21.019	733	226	0.031	0.03	0.03	0.0005		0.0005	70		1.1	0.025	0.0005	575	0.0025
NC_MidSummer_2020	holiday	nissouri	1	b	2020	water								3			0.025	21N-425		2.3	581.5	10.044	33.76	117.8	10.58	17.4	0.31	-0.01	413	2.85	0	9.11	20.515	733	227	0.026	0.03	0.033	0.0005		0.0005	75.3		1.0	0.025	0.0005	576	0.0025
NC_MidSummer_2020	holiday	nissouri	1	c	2020	water											0.018	21N-426		2.01	579.8	10.044	33.78	116.8	10.53	17.8	0.31	-0.03	414	3.03	0	9.1	20.352	732.9
NC_MidSummer_2020	holiday	nissouri	1	d	2020	water														2.33	578.5	10.044	33.65	116.3	10.5	18.6	0.31	-0.02	413	2.72	0	9.08	20.263	733
NC_MidSummer_2020	holiday	nissouri	1	e	2020	water														2.09	578	10.044	33.62	115.8	10.46	19.3	0.31	-0.03	413	3.32	0	9.07	20.251	733
NC_MidSummer_2020	holiday	nissouri	1	f	2020	water														2.2	577.3	10.044	33.66	115.4	10.42	20	0.31	-0.03	412	3.08	0	9.06	20.273	733
NC_MidSummer_2020	holiday	nissouri	1	g	2020	water														2.78	576.9	10.044	33.64	115	10.39	20.4	0.31	0	413	3.29	0	9.05	20.231	733
NC_MidSummer_2020	holiday	nissouri	1	h	2020	water														2.3	576.8	10.043	33.69	115	10.39	20.7	0.31	0	412	2.63	0	9.04	20.258	733
NC_MidSummer_2020	holiday	nissouri	1	i	2020	water														2.36	577	10.043	33.61	115.2	10.4	21.1	0.31	0	412	3.13	0	9.03	20.271	732.9
NC_MidSummer_2020	holiday	nissouri	1	j	2020	water														2.41	576.8	10.043	33.43	115.3	10.41	21.5	0.31	0.02	412	4.25	0	9.01	20.251	732.9
NC_MidSummer_2020	holiday	nissouri	1	k	2020	water														2.52	576.7	10.043	33.33	115.3	10.42	21.8	0.31	0.03	413	6.03	0	9	20.212	732.9
SR_MidSummer_2020	durham	saugeen	1	a	2020	sediment				0.001		0.001
SR_MidSummer_2020	durham	saugeen	1	b	2020	sediment				0.000390169		0.000390169
SR_MidSummer_2020	durham	saugeen	1	a	2020	water								1			0.011	21N-428		0.61	228.5	9.878	60.37	128.6	10.81	15.8	0.11	-0.07	151	0.98	0	9.14	24.019	728.1	207	0.019	0.02	0.01	0.0005		0.0005	46		5.1	0.025	0.0005	406	0.0025
SR_MidSummer_2020	durham	saugeen	1	b	2020	water								1			0.0035	21N-429		0.68	216.5	9.878	60.42	129	10.85	16.7	0.1	-0.09	143	1.15	0	9.13	24.027	728.1	207	0.017	0.04	0.01	0.0005		0.0005	45		5.0	0.025	0.0005	410	0.0025
SR_MidSummer_2020	durham	saugeen	1	c	2020	water														0.63	254.9	9.878	60.48	129.3	10.87	17.5	0.12	-0.06	169	1.17	0	9.13	24.032	728
SR_MidSummer_2020	durham	saugeen	1	d	2020	water														0.62	227.2	9.878	60.51	129.6	10.89	18.2	0.11	-0.04	150	1.11	0	9.13	24.037	728.1
SR_MidSummer_2020	durham	saugeen	1	e	2020	water														0.65	223.3	9.878	60.49	129.8	10.91	18.8	0.11	-0.03	148	1.22	0	9.12	24.037	728
SR_MidSummer_2020	durham	saugeen	1	f	2020	water														0.71	267.6	9.877	60.47	129.9	10.92	19.3	0.13	-0.05	177	1.3	0	9.12	24.041	728.1
SR_MidSummer_2020	durham	saugeen	1	g	2020	water														0.65	224.3	9.877	60.47	130.1	10.94	19.9	0.11	-0.05	149	1.49	0	9.11	24.04	728.1
SR_MidSummer_2020	durham	saugeen	1	h	2020	water														0.68	268	9.878	60.46	130.2	10.95	20.4	0.13	-0.06	177	1.68	0	9.11	24.05	728.1
BC_Fall_2020	comber	big creek	1	a	2020	sediment			0.737077	0.00971399		0.00971399
BC_Fall_2020	comber	big creek	1	b	2020	sediment			0.838727	0.00902446		0.00902446
BC_Fall_2020	comber	big creek	1	a	2020	sediment	PT_sampler			1.98406		1.98406
BC_Fall_2020	comber	big creek	1	a	2020	water											0.081	21N-430		1.58	571.7	10.066	86.21	102.2	10.56	109.1	0.36	-0.06	473	18.82	0	8.92	13.8	734.5		0.023	0.0310252					52.676						0.005
BC_Fall_2020	comber	big creek	1	b	2020	water											0.08	21N-431		1.82	571.7	10.066	86.73	102.2	10.55	109.4	0.36	-0.06	473	18.16	0	8.91	13.808	734.6		0.025	0.0279083					52.39						0.005
BC_Fall_2020	comber	big creek	1	c	2020	water											0.08	21N-432		2.24	571.9	10.066	86.76	102	10.53	109.6	0.36	-0.05	473	18.18	0	8.91	13.818	734.4		0.019	0.0295425					51.852						0.005
BC_Fall_2020	comber	big creek	1	d	2020	water																														0.016	0.0567842					52.459						0.005
BC_Fall_2020	comber	big creek	1	a	2020	water	PT_sampler							92.8427			0.422	21N-439
BC_Fall_2020	comber	big creek	1	b	2020	water	PT_sampler							105.322			0.411	21N-440
BC_Fall_2020	comber	big creek	1	c	2020	water	PT_sampler										0.431	21N-441
NC_Fall_2020	holiday	nissouri	1	a	2020	sediment			0.746819	0.0242992		0.0242992
NC_Fall_2020	holiday	nissouri	1	b	2020	sediment			0.716767	0.0170133		0.0170133
NC_Fall_2020	holiday	nissouri	1	a	2020	water											0.171	21N-433		0.95	509	10.087	83.38	109.7	12.31	258.8	0.35	-0.11	462	0.4	0	9.45	10.133	740.1		0.002	0.0178557					58.758						0.001
NC_Fall_2020	holiday	nissouri	1	b	2020	water											0.17	21N-434		0.92	509.1	10.087	83.38	109.9	12.34	258.4	0.35	-0.1	462	0.45	0	9.43	10.132	740		0.002	0.0124275					59.393						0.001
NC_Fall_2020	holiday	nissouri	1	c	2020	water											0.164	21N-435		0.99	508.7	10.088	83.32	110.2	12.37	258	0.35	-0.11	462	0.41	0	9.4	10.134	740.1		0.006	0.0174222					57.758						0.001
NC_Fall_2020	holiday	nissouri	1	d	2020	water																														0.003	0.0178883					55.684						0.001
NC_Fall_2020	holiday	nissouri	1	a	2020	water	PT_sampler							129.105			0.219	21N-442
NC_Fall_2020	holiday	nissouri	1	b	2020	water	PT_sampler							98.1973			0.222	21N-443
NC_Fall_2020	holiday	nissouri	1	c	2020	water	PT_sampler										0.223	21N-444
SR_Fall_2020	durham	saugeen	1	a	2020	sediment			0.474431	-1.26543e-05		0.0008
SR_Fall_2020	durham	saugeen	1	b	2020	sediment			0.475266	0.000960266		0.000960266
SR_Fall_2020	durham	saugeen	1	a	2020	water											0.025			1.25	327.9	9.956	113.96	100.1	11.38	213.1	0.22	-0.13	302	0.49	0	9.38	9.652	734.4		0.002	0.0208257					36.777						0.001
SR_Fall_2020	durham	saugeen	1	b	2020	water											0.02			1.27	327.8	9.957	114.05	100.2	11.39	213.1	0.22	-0.12	301	0.47	0	9.35	9.652	734.3		0.003	0.0240764					37.144						0.001
SR_Fall_2020	durham	saugeen	1	c	2020	water											0.017			1.32	327.9	9.957	114.17	100.2	11.39	213.1	0.22	-0.13	302	0.48	0	9.32	9.652	734.3		0.002	0.0262022					37.094						0.001
SR_Fall_2020	durham	saugeen	1	d	2020	water																														0.002	0.0268208					37.695						0.001
[truncated: 27 more columns]

## Sheet: Table S7
Table S7: Aggregated Big Creek Regional Precipitation and Climate Data 2018 -2020
*Sampling dates of study are highlighted
Longitude (x)	Latitude (y)	Station Name	Climate ID	Date/Time	Year	Month	Day	Data Quality	Max Temp (°C)	Max Temp Flag	Min Temp (°C)	Min Temp Flag	Mean Temp (°C)	Mean Temp Flag	Heat Deg Days (°C)	Heat Deg Days Flag	Cool Deg Days (°C)	Cool Deg Days Flag	Total Rain (mm)	Total Rain Flag	Total Snow (cm)	Total Snow Flag	Total Precip (mm)	Total Precip Flag	Snow on Grnd (cm)	Timpeoint_Code	Timepoint
-82.67	42.04	KINGSVILLE MOE	6134190	2018-01-01	2018	1	1	†	-10		-16		-13		31		0		0		0		0		0
-82.67	42.04	KINGSVILLE MOE	6134190	2018-01-02	2018	1	2	†	-11.5		-16		-13.8		31.8		0		0		0	T	0	T	0
-82.67	42.04	KINGSVILLE MOE	6134190	2018-01-03	2018	1	3	†	-7		-15		-11		29		0		0		1		1		8
-82.67	42.04	KINGSVILLE MOE	6134190	2018-01-04	2018	1	4	†	-7		-13		-10		28		0		0		0		0		9
-82.67	42.04	KINGSVILLE MOE	6134190	2018-01-05	2018	1	5	†	-13.5		-19.5		-16.5		34.5		0		0		0		0		4
-82.67	42.04	KINGSVILLE MOE	6134190	2018-01-06	2018	1	6	†	-11.5		-18.5		-15		33		0		0		0		0		4
-82.67	42.04	KINGSVILLE MOE	6134190	2018-01-07	2018	1	7	†	2		-18		-8		26		0		0		10		10		4
-82.67	42.04	KINGSVILLE MOE	6134190	2018-01-08	2018	1	8	†	2		-5		-1.5		19.5		0		0		0		0		0
-82.67	42.04	KINGSVILLE MOE	6134190	2018-01-09	2018	1	9	†	2		-3		-0.5		18.5		0		0		0		0		0
-82.67	42.04	KINGSVILLE MOE	6134190	2018-01-10	2018	1	10	†	8.5		-2		3.3		14.7		0		0	T	0		0	T	6
-82.67	42.04	KINGSVILLE MOE	6134190	2018-01-11	2018	1	11	†	11		4		7.5		10.5		0		5		0		5		0
-82.67	42.04	KINGSVILLE MOE	6134190	2018-01-12	2018	1	12	†	2		-6		-2		20		0		0		6		6		0
-82.67	42.04	KINGSVILLE MOE	6134190	2018-01-13	2018	1	13	†	-5		-10		-7.5		25.5		0		0		0		0		0
-82.67	42.04	KINGSVILLE MOE	6134190	2018-01-14	2018	1	14	†	-6		-13		-9.5		27.5		0		0		0	T	0	T	0
-82.67	42.04	KINGSVILLE MOE	6134190	2018-01-15	2018	1	15	†	-5		-8		-6.5		24.5		0		0		2.2		2.2		0
-82.67	42.04	KINGSVILLE MOE	6134190	2018-01-16	2018	1	16	†	-10		-12		-11		29		0		0		0		0		2
-82.67	42.04	KINGSVILLE MOE	6134190	2018-01-17	2018	1	17	†	-7		-15		-11		29		0		0		0		0		6
-82.67	42.04	KINGSVILLE MOE	6134190	2018-01-18	2018	1	18	†	-3		-10		-6.5		24.5		0		0		0		0		6
-82.67	42.04	KINGSVILLE MOE	6134190	2018-01-19	2018	1	19	†	2		-5		-1.5		19.5		0		0		0		0		0
-82.67	42.04	KINGSVILLE MOE	6134190	2018-01-20	2018	1	20	†	3		-1		1		17		0		0		0		0		0
-82.67	42.04	KINGSVILLE MOE	6134190	2018-01-21	2018	1	21	†	6		1		3.5		14.5		0		2		0		2		0
-82.67	42.04	KINGSVILLE MOE	6134190	2018-01-22	2018	1	22	†	9		3		6		12		0		2		0		2		0
-82.67	42.04	KINGSVILLE MOE	6134190	2018-01-23	2018	1	23	†	3		1		2		16		0		0		0		0		0
-82.67	42.04	KINGSVILLE MOE	6134190	2018-01-24	2018	1	24	†	-1		-4		-2.5		20.5		0		0		0	T	0	T	0
-82.67	42.04	KINGSVILLE MOE	6134190	2018-01-25	2018	1	25	†	1		-4		-1.5		19.5		0		0		0		0		0
-82.67	42.04	KINGSVILLE MOE	6134190	2018-01-26	2018	1	26	†	6		-1		2.5		15.5		0		0		0		0		0
-82.67	42.04	KINGSVILLE MOE	6134190	2018-01-27	2018	1	27	†	5		3		4		14		0		3		0		3		0
-82.67	42.04	KINGSVILLE MOE	6134190	2018-01-28	2018	1	28	†	5		-1		2		16		0		0		0	T	0	T	0
-82.67	42.04	KINGSVILLE MOE	6134190	2018-01-29	2018	1	29	†	-1.5		-4		-2.8		20.8		0		0		6		6		0
-82.67	42.04	KINGSVILLE MOE	6134190	2018-01-30	2018	1	30	†	-2		-11		-6.5		24.5		0		0		0		0		6
-82.67	42.04	KINGSVILLE MOE	6134190	2018-01-31	2018	1	31	†	4		-8		-2		20		0		0		0		0		0
-82.67	42.04	KINGSVILLE MOE	6134190	2018-02-01	2018	2	1	†	3		0		1.5		16.5		0		0		0		0		0
-82.67	42.04	KINGSVILLE MOE	6134190	2018-02-02	2018	2	2	†	-4		-12		-8		26		0		0		0		0		0
-82.67	42.04	KINGSVILLE MOE	6134190	2018-02-03	2018	2	3	†	1		-10		-4.5		22.5		0		0		0		0		0
-82.67	42.04	KINGSVILLE MOE	6134190	2018-02-04	2018	2	4	†	1		-4		-1.5		19.5		0		0		10		10		0
-82.67	42.04	KINGSVILLE MOE	6134190	2018-02-05	2018	2	5	†	-7		-16		-11.5		29.5		0		0		7		7		10
-82.67	42.04	KINGSVILLE MOE	6134190	2018-02-06	2018	2	6	†	-5		-12		-8.5		26.5		0		0		7		7		17
-82.67	42.04	KINGSVILLE MOE	6134190	2018-02-07	2018	2	7	†	-4		-9		-6.5		24.5		0		0		0	T	0	T
-82.67	42.04	KINGSVILLE MOE	6134190	2018-02-08	2018	2	8
-82.67	42.04	KINGSVILLE MOE	6134190	2018-02-09	2018	2	9
-82.67	42.04	KINGSVILLE MOE	6134190	2018-02-10	2018	2	10	†	-2		-6		-4		22		0		0	T	4		4		25
-82.67	42.04	KINGSVILLE MOE	6134190	2018-02-11	2018	2	11
-82.67	42.04	KINGSVILLE MOE	6134190	2018-02-12	2018	2	12
-82.67	42.04	KINGSVILLE MOE	6134190	2018-02-13	2018	2	13	†	-1		-9		-5		23		0		0		0		0		0
-82.67	42.04	KINGSVILLE MOE	6134190	2018-02-14	2018	2	14
-82.67	42.04	KINGSVILLE MOE	6134190	2018-02-15	2018	2	15
-82.67	42.04	KINGSVILLE MOE	6134190	2018-02-16	2018	2	16	†	3		0		1.5		16.5		0		0		0		0		0
-82.67	42.04	KINGSVILLE MOE	6134190	2018-02-17	2018	2	17	†	0		-5		-2.5		20.5		0		0		0		0		0
-82.67	42.04	KINGSVILLE MOE	6134190	2018-02-18	2018	2	18	†	2		-3		-0.5		18.5		0		4		0		4		0
-82.67	42.04	KINGSVILLE MOE	6134190	2018-02-19	2018	2	19
-82.67	42.04	KINGSVILLE MOE	6134190	2018-02-20	2018	2	20
-82.67	42.04	KINGSVILLE MOE	6134190	2018-02-21	2018	2	21	†	7		3		5		13		0		0		0		0		0
-82.67	42.04	KINGSVILLE MOE	6134190	2018-02-22	2018	2	22
-82.67	42.04	KINGSVILLE MOE	6134190	2018-02-23	2018	2	23	†	9		0		4.5		13.5		0		5		0		5		0
-82.67	42.04	KINGSVILLE MOE	6134190	2018-02-24	2018	2	24	†	8		3		5.5		12.5		0		0		0		0		0
-82.67	42.04	KINGSVILLE MOE	6134190	2018-02-25	2018	2	25	†	8		1		4.5		13.5		0		0		0		0		0
-82.67	42.04	KINGSVILLE MOE	6134190	2018-02-26	2018	2	26
-82.67	42.04	KINGSVILLE MOE	6134190	2018-02-27	2018	2	27
-82.67	42.04	KINGSVILLE MOE	6134190	2018-02-28	2018	2	28	†	10		4		7		11		0		8		0		8		0
-82.67	42.04	KINGSVILLE MOE	6134190	2018-03-01	2018	3	1
-82.67	42.04	KINGSVILLE MOE	6134190	2018-03-02	2018	3	2
-82.67	42.04	KINGSVILLE MOE	6134190	2018-03-03	2018	3	3	†	4.5		-2		1.3		16.7		0		0		0		0		6
-82.67	42.04	KINGSVILLE MOE	6134190	2018-03-04	2018	3	4	†	5		-2.5		1.3		16.7		0		0		0		0		3
-82.67	42.04	KINGSVILLE MOE	6134190	2018-03-05	2018	3	5	†	2		-5		-1.5		19.5		0		0		0		0		0
-82.67	42.04	KINGSVILLE MOE	6134190	2018-03-06	2018	3	6	†	8		-7		0.5		17.5		0		0	T	0		0	T	0
-82.67	42.04	KINGSVILLE MOE	6134190	2018-03-07	2018	3	7	†	2.5		0		1.3		16.7		0		0	T	0	T	0	T	0
-82.67	42.04	KINGSVILLE MOE	6134190	2018-03-08	2018	3	8	†	0		-4		-2		20		0		0		0	T	0	T	0
-82.67	42.04	KINGSVILLE MOE	6134190	2018-03-09	2018	3	9	†	1		-7		-3		21		0		0		0	T	0	T	0
-82.67	42.04	KINGSVILLE MOE	6134190	2018-03-10	2018	3	10	†	3		-4		-0.5		18.5		0		0		0		0		0
-82.67	42.04	KINGSVILLE MOE	6134190	2018-03-11	2018	3	11	†	3.5		-5		-0.8		18.8		0		0		0		0		0
-82.67	42.04	KINGSVILLE MOE	6134190	2018-03-12	2018	3	12	†	1.5		-5.5		-2		20		0		0		0	T	0	T	0
-82.67	42.04	KINGSVILLE MOE	6134190	2018-03-13	2018	3	13	†	2		-2.5		-0.3		18.3		0		0		0	T	0	T	0
-82.67	42.04	KINGSVILLE MOE	6134190	2018-03-14	2018	3	14	†	4		-6		-1		19		0		0		0		0		0
-82.67	42.04	KINGSVILLE MOE	6134190	2018-03-15	2018	3	15	†	3		-1		1		17		0		0		0		0		0
-82.67	42.04	KINGSVILLE MOE	6134190	2018-03-16	2018	3	16	†	1		-6		-2.5		20.5		0		0		0		0		0
-82.67	42.04	KINGSVILLE MOE	6134190	2018-03-17	2018	3	17	†	6		-3		1.5		16.5		0		0		0		0		0
-82.67	42.04	KINGSVILLE MOE	6134190	2018-03-18	2018	3	18	†	10.5		-3		3.8		14.2		0		0		0		0		0
-82.67	42.04	KINGSVILLE MOE	6134190	2018-03-19	2018	3	19	†	6		-1		2.5		15.5		0		0		0		0		0
-82.67	42.04	KINGSVILLE MOE	6134190	2018-03-20	2018	3	20	†	7		-4		1.5		16.5		0		0		0		0		0
-82.67	42.04	KINGSVILLE MOE	6134190	2018-03-21	2018	3	21	†	5		-1		2		16		0		0		0		0		0
-82.67	42.04	KINGSVILLE MOE	6134190	2018-03-22	2018	3	22	†	7		-3		2		16		0		0		0		0		0
-82.67	42.04	KINGSVILLE MOE	6134190	2018-03-23	2018	3	23	†	5		-4		0.5		17.5		0		0		0		0		0
-82.67	42.04	KINGSVILLE MOE	6134190	2018-03-24	2018	3	24	†	5		-5		0		18		0		0		0		0		0
-82.67	42.04	KINGSVILLE MOE	6134190	2018-03-25	2018	3	25	†	3		-7		-2		20		0		0		0		0		0
-82.67	42.04	KINGSVILLE MOE	6134190	2018-03-26	2018	3	26	†	10		1		5.5		12.5		0		2		0		2		0
-82.67	42.04	KINGSVILLE MOE	6134190	2018-03-27	2018	3	27	†	10.5		3		6.8		11.2		0		0		0		0		0
-82.67	42.04	KINGSVILLE MOE	6134190	2018-03-28	2018	3	28	†	7		3		5		13		0		5		0		5		0
-82.67	42.04	KINGSVILLE MOE	6134190	2018-03-29	2018	3	29
-82.67	42.04	KINGSVILLE MOE	6134190	2018-03-30	2018	3	30
-82.67	42.04	KINGSVILLE MOE	6134190	2018-03-31	2018	3	31	†	8.5		2		5.3		12.7		0		5.2		0		5.2		0
-82.67	42.04	KINGSVILLE MOE	6134190	2018-04-01	2018	4	1	†	3.5		-1		1.3		16.7		0		0		0		0		0
-82.67	42.04	KINGSVILLE MOE	6134190	2018-04-02	2018	4	2
-82.67	42.04	KINGSVILLE MOE	6134190	2018-04-03	2018	4	3
-82.67	42.04	KINGSVILLE MOE	6134190	2018-04-04	2018	4	4	†	5		0		2.5		15.5		0		0		0	T	0	T	0
-82.67	42.04	KINGSVILLE MOE	6134190	2018-04-05	2018	4	5	†	4		-3		0.5		17.5		0		4.6		0		4.6		0
-82.67	42.04	KINGSVILLE MOE	6134190	2018-04-06	2018	4	6	†	7		1		4		14		0		0		0		0		0
-82.67	42.04	KINGSVILLE MOE	6134190	2018-04-07	2018	4	7	†	2.5		-4.5		-1		19		0		0		0		0		0
-82.67	42.04	KINGSVILLE MOE	6134190	2018-04-08	2018	4	8	†	2		-4.5		-1.3		19.3		0		0		0		0		0
-82.67	42.04	KINGSVILLE MOE	6134190	2018-04-09	2018	4	9	†	2		0		1		17		0		0		0		0		0
-82.67	42.04	KINGSVILLE MOE	6134190	2018-04-10	2018	4	10	†	5.5		0		2.8		15.2		0		0.2		0		0.2		0
-82.67	42.04	KINGSVILLE MOE	6134190	2018-04-11	2018	4	11	†	10.5		2		6.3		11.7		0		2.4		0		2.4		0
-82.67	42.04	KINGSVILLE MOE	6134190	2018-04-12	2018	4	12	†	21		5.5		13.3		4.7		0		0.2		0		0.2		0
-82.67	42.04	KINGSVILLE MOE	6134190	2018-04-13	2018	4	13	†	12		3		7.5		10.5		0		4.6		0		4.6		0
-82.67	42.04	KINGSVILLE MOE	6134190	2018-04-14	2018	4	14	†	6		3		4.5		13.5		0		24		0		24		0
-82.67	42.04	KINGSVILLE MOE	6134190	2018-04-15	2018	4	15	†	5		0		2.5		15.5		0		21.6		0		21.6		0
-82.67	42.04	KINGSVILLE MOE	6134190	2018-04-16	2018	4	16	†	3		-4		-0.5		18.5		0		0.5		0	T	0.5		0
-82.67	42.04	KINGSVILLE MOE	6134190	2018-04-17	2018	4	17	†	3		-7		-2		20		0		0		0	T	0	T	0
-82.67	42.04	KINGSVILLE MOE	6134190	2018-04-18	2018	4	18	†	5		0		2.5		15.5		0		0		0		0		0
-82.67	42.04	KINGSVILLE MOE	6134190	2018-04-19	2018	4	19	†	11		1		6		12		0		0		0		0		0
-82.67	42.04	KINGSVILLE MOE	6134190	2018-04-20	2018	4	20	†	9		-6		1.5		16.5		0		0		0		0		0
-82.67	42.04	KINGSVILLE MOE	6134190	2018-04-21	2018	4	21	†	14		-6		4		14		0		0		0		0		0
-82.67	42.04	KINGSVILLE MOE	6134190	2018-04-22	2018	4	22
-82.67	42.04	KINGSVILLE MOE	6134190	2018-04-23	2018	4	23	†	18.5		7		12.8		5.2		0		0		0		0		0
-82.67	42.04	KINGSVILLE MOE	6134190	2018-04-24	2018	4	24	†	12.5		5		8.8		9.2		0		10.4		0		10.4		0
-82.67	42.04	KINGSVILLE MOE	6134190	2018-04-25	2018	4	25	†	14		2		8		10		0		1		0		1		0
-82.67	42.04	KINGSVILLE MOE	6134190	2018-04-26	2018	4	26																			BC_T1_A	ESP 2018
-82.93	42.33	WINDSOR RIVERSIDE	6139520	2018-04-26	2018	4	26	†	17		1.5		9.3		8.7		0		0		0		0		0	BC_T1_B	ESP 2018
-82.67	42.04	KINGSVILLE MOE	6134190	2018-04-27	2018	4	27
-82.67	42.04	KINGSVILLE MOE	6134190	2018-04-28	2018	4	28
-82.67	42.04	KINGSVILLE MOE	6134190	2018-04-29	2018	4	29	†	12		0		6		12		0		0.4		0		0.4		0
-82.67	42.04	KINGSVILLE MOE	6134190	2018-04-30	2018	4	30
-82.67	42.04	KINGSVILLE MOE	6134190	2018-05-01	2018	5	1
-82.67	42.04	KINGSVILLE MOE	6134190	2018-05-02	2018	5	2	†	22.5		13		17.8		0.2		0		30		0		30		0
-82.67	42.04	KINGSVILLE MOE	6134190	2018-05-03	2018	5	3	†	22		12.5		17.3		0.7		0		3		0		3		0
-82.67	42.04	KINGSVILLE MOE	6134190	2018-05-04	2018	5	4
-82.67	42.04	KINGSVILLE MOE	6134190	2018-05-05	2018	5	5	†	20		8		14		4		0		0		0		0		0
-82.67	42.04	KINGSVILLE MOE	6134190	2018-05-06	2018	5	6	†	20		13		16.5		1.5		0		4		0		4		0
-82.67	42.04	KINGSVILLE MOE	6134190	2018-05-07	2018	5	7	†	16		7		11.5		6.5		0		0		0		0		0
-82.67	42.04	KINGSVILLE MOE	6134190	2018-05-08	2018	5	8	†	18		7		12.5		5.5		0		0		0		0		0
-82.67	42.04	KINGSVILLE MOE	6134190	2018-05-09	2018	5	9	†	25.5		12.5		19		0		1		3		0		3		0
-82.67	42.04	KINGSVILLE MOE	6134190	2018-05-10	2018	5	10
-82.67	42.04	KINGSVILLE MOE	6134190	2018-05-11	2018	5	11	†	8		5		6.5		11.5		0		23		0		23		0
-82.67	42.04	KINGSVILLE MOE	6134190	2018-05-12	2018	5	12	†	11		6		8.5		9.5		0		28		0		28		0
-82.67	42.04	KINGSVILLE MOE	6134190	2018-05-13	2018	5	13	†	14		7		10.5		7.5		0		1.2		0		1.2		0
-82.67	42.04	KINGSVILLE MOE	6134190	2018-05-14	2018	5	14	†	19		10.5		14.8		3.2		0		21.8		0		21.8		0
-82.67	42.04	KINGSVILLE MOE	6134190	2018-05-15	2018	5	15	†	22		14.5		18.3		0		0.3		0		0		0		0
-82.67	42.04	KINGSVILLE MOE	6134190	2018-05-16	2018	5	16	†	21		10		15.5		2.5		0		0		0		0		0
-82.67	42.04	KINGSVILLE MOE	6134190	2018-05-17	2018	5	17																			BC_T2_A	MSP 2018
-82.93	42.33	WINDSOR RIVERSIDE	6139520	2018-05-17	2018	5	17	†	24		11		17.5		0.5		0		0		0		0		0	BC_T2_B	MSP 2018
-82.67	42.04	KINGSVILLE MOE	6134190	2018-05-18	2018	5	18	†	18.5		12		15.3		2.7		0		0		0		0		0
-82.67	42.04	KINGSVILLE MOE	6134190	2018-05-19	2018	5	19	†	22.5		13		17.8		0.2		0		10.4		0		10.4		0
-82.67	42.04	KINGSVILLE MOE	6134190	2018-05-20	2018	5	20	†	17.5		12		14.8		3.2		0		0.2		0		0.2		0
-82.67	42.04	KINGSVILLE MOE	6134190	2018-05-21	2018	5	21	†	18		9		13.5		4.5		0		9		0		9		0
-82.67	42.04	KINGSVILLE MOE	6134190	2018-05-22	2018	5	22	†	22		12.5		17.3		0.7		0		3.4		0		3.4		0
-82.67	42.04	KINGSVILLE MOE	6134190	2018-05-23	2018	5	23	†	21.5		11		16.3		1.7		0		0.2		0		0.2		0
-82.67	42.04	KINGSVILLE MOE	6134190	2018-05-24	2018	5	24
-82.67	42.04	KINGSVILLE MOE	6134190	2018-05-25	2018	5	25
-82.67	42.04	KINGSVILLE MOE	6134190	2018-05-26	2018	5	26	†	24		18.5		21.3		0		3.3		0.8		0		0.8		0
-82.67	42.04	KINGSVILLE MOE	6134190	2018-05-27	2018	5	27	†	26		17		21.5		0		3.5		0.2		0		0.2		0
-82.67	42.04	KINGSVILLE MOE	6134190	2018-05-28	2018	5	28	†	29		20		24.5		0		6.5		0		0		0		0
-82.67	42.04	KINGSVILLE MOE	6134190	2018-05-29	2018	5	29	†	30.5		20.5		25.5		0		7.5		0		0		0		0
-82.67	42.04	KINGSVILLE MOE	6134190	2018-05-30	2018	5	30	†	28		20		24		0		6		1		0		1		0
-82.67	42.04	KINGSVILLE MOE	6134190	2018-05-31	2018	5	31	†	28.5		20.5		24.5		0		6.5		0.4		0		0.4		0
-82.67	42.04	KINGSVILLE MOE	6134190	2018-06-01	2018	6	1	†	27		21		24		0		6		0		0		0		0
-82.67	42.04	KINGSVILLE MOE	6134190	2018-06-02	2018	6	2	†	21		14		17.5		0.5		0		0		0		0		0
-82.67	42.04	KINGSVILLE MOE	6134190	2018-06-03	2018	6	3	†	24.5		14		19.3		0		1.3		3.4		0		3.4		0
-82.67	42.04	KINGSVILLE MOE	6134190	2018-06-04	2018	6	4	†	23		15		19		0		1		5.6		0		5.6		0
-82.67	42.04	KINGSVILLE MOE	6134190	2018-06-05	2018	6	5	†	20		15		17.5		0.5		0		0		0		0		0
-82.67	42.04	KINGSVILLE MOE	6134190	2018-06-06	2018	6	6	†	24		4		14		4		0		0		0		0		0		ES 2018
-82.67	42.04	KINGSVILLE MOE	6134190	2018-06-07	2018	6	7	†	24		10		17		1		0		0		0		0		0	BC_T3	ES 2018
-82.67	42.04	KINGSVILLE MOE	6134190	2018-06-08	2018	6	8	†	26		16		21		0		3		0		0		0		0
-82.67	42.04	KINGSVILLE MOE	6134190	2018-06-09	2018	6	9	†	21		17		19		0		1		5.2		0		5.2		0
-82.67	42.04	KINGSVILLE MOE	6134190	2018-06-10	2018	6	10	†	19		16		17.5		0.5		0		0.8		0		0.8		0
-82.67	42.04	KINGSVILLE MOE	6134190	2018-06-11	2018	6	11	†	22		16		19		0		1		0		0		0		0
-82.67	42.04	KINGSVILLE MOE	6134190	2018-06-12	2018	6	12	†	23		17		20		0		2		0		0		0		0
-82.67	42.04	KINGSVILLE MOE	6134190	2018-06-13	2018	6	13	†	30		20		25		0		7		0		0		0		0
-82.67	42.04	KINGSVILLE MOE	6134190	2018-06-14	2018	6	14	†	29		16		22.5		0		4.5		0		0		0		0
-82.67	42.04	KINGSVILLE MOE	6134190	2018-06-15	2018	6	15	†	24		14		19		0		1		0.2		0		0.2		0
-82.67	42.04	KINGSVILLE MOE	6134190	2018-06-16	2018	6	16	†	27		20		23.5		0		5.5		2.4		0		2.4		0
-82.67	42.04	KINGSVILLE MOE	6134190	2018-06-17	2018	6	17	†	29.5		19		24.3		0		6.3		0		0		0		0
-82.67	42.04	KINGSVILLE MOE	6134190	2018-06-18	2018	6	18	†	32		24		28		0		10		26		0		26		0
-82.67	42.04	KINGSVILLE MOE	6134190	2018-06-19	2018	6	19	†	24		18.5		21.3		0		3.3		2.8		0		2.8		0
-82.67	42.04	KINGSVILLE MOE	6134190	2018-06-20	2018	6	20	†	22		16		19		0		1		4.4		0		4.4		0
-82.67	42.04	KINGSVILLE MOE	6134190	2018-06-21	2018	6	21	†	24		16		20		0		2		0		0		0		0
-82.67	42.04	KINGSVILLE MOE	6134190	2018-06-22	2018	6	22
-82.67	42.04	KINGSVILLE MOE	6134190	2018-06-23	2018	6	23
-82.67	42.04	KINGSVILLE MOE	6134190	2018-06-24	2018	6	24
-82.67	42.04	KINGSVILLE MOE	6134190	2018-06-25	2018	6	25	†	22		14		18		0		0		0		0		0		0
-82.67	42.04	KINGSVILLE MOE	6134190	2018-06-26	2018	6	26	†	25		14		19.5		0		1.5		1		0		1		0
-82.67	42.04	KINGSVILLE MOE	6134190	2018-06-27	2018	6	27	†	25		20		22.5		0		4.5		6.4		0		6.4		0
-82.67	42.04	KINGSVILLE MOE	6134190	2018-06-28	2018	6	28	†	25		19		22		0		4		0		0		0		0
-82.67	42.04	KINGSVILLE MOE	6134190	2018-06-29	2018	6	29
-82.67	42.04	KINGSVILLE MOE	6134190	2018-06-30	2018	6	30
-82.67	42.04	KINGSVILLE MOE	6134190	2018-07-01	2018	7	1
-82.67	42.04	KINGSVILLE MOE	6134190	2018-07-02	2018	7	2	†	31		25		28		0		10		0		0		0		0
-82.67	42.04	KINGSVILLE MOE	6134190	2018-07-03	2018	7	3	†	31		23		27		0		9		0		0		0		0
-82.67	42.04	KINGSVILLE MOE	6134190	2018-07-04	2018	7	4	†	30		23		26.5		0		8.5		0	T	0		0	T	0
-82.67	42.04	KINGSVILLE MOE	6134190	2018-07-05	2018	7	5	†	31		25		28		0		10		24.8		0		24.8		0
-82.67	42.04	KINGSVILLE MOE	6134190	2018-07-06	2018	7	6	†	25		19		22		0		4		0		0		0		0
-82.67	42.04	KINGSVILLE MOE	6134190	2018-07-07	2018	7	7	†	25		14		19.5		0		1.5		0		0		0		0
-82.67	42.04	KINGSVILLE MOE	6134190	2018-07-08	2018	7	8	†	27		17		22		0		4		0		0		0		0
-82.67	42.04	KINGSVILLE MOE	6134190	2018-07-09	2018	7	9	†	28		20		24		0		6		0		0		0		0
-82.67	42.04	KINGSVILLE MOE	6134190	2018-07-10	2018	7	10	†	29		21		25		0		7		0		0		0		0
-82.67	42.04	KINGSVILLE MOE	6134190	2018-07-11	2018	7	11	†	28		16.5		22.3		0		4.3		0		0		0		0
-82.67	42.04	KINGSVILLE MOE	6134190	2018-07-12	2018	7	12	†	27		15		21		0		3		0		0		0		0
-82.67	42.04	KINGSVILLE MOE	6134190	2018-07-13	2018	7	13	†	28		19		23.5		0		5.5		0		0		0		0
-82.67	42.04	KINGSVILLE MOE	6134190	2018-07-14	2018	7	14	†	28		23		25.5		0		7.5		0		0		0		0
-82.67	42.04	KINGSVILLE MOE	6134190	2018-07-15	2018	7	15	†	30		22		26		0		8		0		0		0		0
-82.67	42.04	KINGSVILLE MOE	6134190	2018-07-16	2018	7	16	†	30.5		24		27.3		0		9.3		0		0		0		0
-82.67	42.04	KINGSVILLE MOE	6134190	2018-07-17	2018	7	17	†	28		20		24		0		6		0		0		0		0
-82.67	42.04	KINGSVILLE MOE	6134190	2018-07-18	2018	7	18	†	25		16		20.5		0		2.5		0		0		0		0
-82.67	42.04	KINGSVILLE MOE	6134190	2018-07-19	2018	7	19	†	27.5		18		22.8		0		4.8		0		0		0		0
-82.67	42.04	KINGSVILLE MOE	6134190	2018-07-20	2018	7	20	†	27		22		24.5		0		6.5		2.6		0		2.6		0	BC_T4	MS 2018
-82.67	42.04	KINGSVILLE MOE	6134190	2018-07-21	2018	7	21	†	24		21.5		22.8		0		4.8		1.2		0		1.2		0
-82.67	42.04	KINGSVILLE MOE	6134190	2018-07-22	2018	7	22	†	21.5		17		19.3		0		1.3		1.2		0		1.2		0
-82.67	42.04	KINGSVILLE MOE	6134190	2018-07-23	2018	7	23	†	26		16		21		0		3		0.6		0		0.6		0
-82.67	42.04	KINGSVILLE MOE	6134190	2018-07-24	2018	7	24	†	27		21		24		0		6		0		0		0		0
-82.67	42.04	KINGSVILLE MOE	6134190	2018-07-25	2018	7	25	†	27.5		20.5		24		0		6		3.4		0		3.4		0
-82.67	42.04	KINGSVILLE MOE	6134190	2018-07-26	2018	7	26	†	28		20		24		0		6		12.2		0		12.2		0
-82.67	42.04	KINGSVILLE MOE	6134190	2018-07-27	2018	7	27	†	26		16		21		0		3		0		0		0		0
-82.67	42.04	KINGSVILLE MOE	6134190	2018-07-28	2018	7	28	†	25.5		15.5		20.5		0		2.5		0		0		0		0
-82.67	42.04	KINGSVILLE MOE	6134190	2018-07-29	2018	7	29	†	25.5		17.5		21.5		0		3.5		0		0		0		0
-82.67	42.04	KINGSVILLE MOE	6134190	2018-07-30	2018	7	30	†	26		19		22.5		0		4.5		0		0		0		0
-82.67	42.04	KINGSVILLE MOE	6134190	2018-07-31	2018	7	31	†	25		19		22		0		4		3.8		0		3.8		0
-82.67	42.04	KINGSVILLE MOE	6134190	2018-08-01	2018	8	1	†	24		19		21.5		0		3.5		0		0		0		0
-82.67	42.04	KINGSVILLE MOE	6134190	2018-08-02	2018	8	2	†	27		19		23		0		5		0		0		0		0
-82.67	42.04	KINGSVILLE MOE	6134190	2018-08-03	2018	8	3	†	28		23		25.5		0		7.5		0		0		0		0
-82.67	42.04	KINGSVILLE MOE	6134190	2018-08-04	2018	8	4	†	28		18		23		0		5		0		0		0		0
-82.67	42.04	KINGSVILLE MOE	6134190	2018-08-05	2018	8	5	†	30		24		27		0		9		0		0		0		0
-82.67	42.04	KINGSVILLE MOE	6134190	2018-08-06	2018	8	6	†	30		24		27		0		9		0		0		0		0
-82.67	42.04	KINGSVILLE MOE	6134190	2018-08-07	2018	8	7	†	27		21		24		0		6		0		0		0		0
-82.67	42.04	KINGSVILLE MOE	6134190	2018-08-08	2018	8	8	†	27		23		25		0		7		3.4		0		3.4		0
-82.67	42.04	KINGSVILLE MOE	6134190	2018-08-09	2018	8	9	†	28		19		23.5		0		5.5		0		0		0		0
-82.67	42.04	KINGSVILLE MOE	6134190	2018-08-10	2018	8	10	†	27		20		23.5		0		5.5		0		0		0		0
-82.67	42.04	KINGSVILLE MOE	6134190	2018-08-11	2018	8	11	†	27		17		22		0		4		8		0		8		0
-82.67	42.04	KINGSVILLE MOE	6134190	2018-08-12	2018	8	12	†	26.5		17		21.8		0		3.8		9.8		0		9.8		0
-82.67	42.04	KINGSVILLE MOE	6134190	2018-08-13	2018	8	13
-82.67	42.04	KINGSVILLE MOE	6134190	2018-08-14	2018	8	14
-82.67	42.04	KINGSVILLE MOE	6134190	2018-08-15	2018	8	15	†	28		20		24		0		6		12		0		12		0
-82.67	42.04	KINGSVILLE MOE	6134190	2018-08-16	2018	8	16	†	25		22		23.5		0		5.5		8.8		0		8.8		0
-82.67	42.04	KINGSVILLE MOE	6134190	2018-08-17	2018	8	17	†	25.5		22.5		24		0		6		0.8		0		0.8		0
-82.67	42.04	KINGSVILLE MOE	6134190	2018-08-18	2018	8	18	†	27		21		24		0		6		0		0		0		0
-82.67	42.04	KINGSVILLE MOE	6134190	2018-08-19	2018	8	19
-82.67	42.04	KINGSVILLE MOE	6134190	2018-08-20	2018	8	20	†	26.5		18		22.3		0		4.3		20.8		0		20.8		0
-82.67	42.04	KINGSVILLE MOE	6134190	2018-08-21	2018	8	21	†	27		20		23.5		0		5.5		0		0		0		0
-82.67	42.04	KINGSVILLE MOE	6134190	2018-08-22	2018	8	22	†	23		17		20		0		2		0		0		0		0
-82.67	42.04	KINGSVILLE MOE	6134190	2018-08-23	2018	8	23	†	25		14		19.5		0		1.5		0		0		0		0
-82.67	42.04	KINGSVILLE MOE	6134190	2018-08-24	2018	8	24	†	25		20		22.5		0		4.5		0		0		0		0
-82.67	42.04	KINGSVILLE MOE	6134190	2018-08-25	2018	8	25	†	24		20		22		0		4		15.2		0		15.2		0
-82.67	42.04	KINGSVILLE MOE	6134190	2018-08-26	2018	8	26	†	27.5		23		25.3		0		7.3		0.2		0		0.2		0
-82.67	42.04	KINGSVILLE MOE	6134190	2018-08-27	2018	8	27	†	29		23		26		0		8		0		0		0		0
-82.67	42.04	KINGSVILLE MOE	6134190	2018-08-28	2018	8	28	†	29.5		24.5		27		0		9		0		0		0		0
-82.67	42.04	KINGSVILLE MOE	6134190	2018-08-29	2018	8	29	†	28		23		25.5		0		7.5		2.4		0		2.4		0
-82.67	42.04	KINGSVILLE MOE	6134190	2018-08-30	2018	8	30	†	24		18		21		0		3		0		0		0		0
-82.67	42.04	KINGSVILLE MOE	6134190	2018-08-31	2018	8	31	†	25		15.5		20.3		0		2.3		0		0		0		0
-82.67	42.04	KINGSVILLE MOE	6134190	2018-09-01	2018	9	1	†	28		20		24		0		6		1		0		1		0
-82.67	42.04	KINGSVILLE MOE	6134190	2018-09-02	2018	9	2	†	29		22.5		25.8		0		7.8		0		0		0		0
-82.67	42.04	KINGSVILLE MOE	6134190	2018-09-03	2018	9	3	†	31		25		28		0		10		6		0		6		0
-82.67	42.04	KINGSVILLE MOE	6134190	2018-09-04	2018	9	4	†	30		22		26		0		8		0.4		0		0.4		0
-82.67	42.04	KINGSVILLE MOE	6134190	2018-09-05	2018	9	5	†	30		25		27.5		0		9.5		0	T	0		0	T	0
-82.67	42.04	KINGSVILLE MOE	6134190	2018-09-06	2018	9	6	†	24.5		21		22.8		0		4.8		0		0		0		0
-82.67	42.04	KINGSVILLE MOE	6134190	2018-09-07	2018	9	7	†	23.5		18.5		21		0		3		0		0		0		0
-82.67	42.04	KINGSVILLE MOE	6134190	2018-09-08	2018	9	8	†	19.5		16		17.8		0.2		0		0		0		0		0
-82.67	42.04	KINGSVILLE MOE	6134190	2018-09-09	2018	9	9	†	18		13.5		15.8		2.2		0		11.2		0		11.2		0
-82.67	42.04	KINGSVILLE MOE	6134190	2018-09-10	2018	9	10	†	19		13		16		2		0		2.2		0		2.2		0
-82.67	42.04	KINGSVILLE MOE	6134190	2018-09-11	2018	9	11	†	23		15		19		0		1		0		0		0		0
-82.67	42.04	KINGSVILLE MOE	6134190	2018-09-12	2018	9	12	†	23		15		19		0		1		0		0		0		0
-82.67	42.04	KINGSVILLE MOE	6134190	2018-09-13	2018	9	13	†	23		16		19.5		0		1.5		0		0		0		0
-82.67	42.04	KINGSVILLE MOE	6134190	2018-09-14	2018	9	14	†	27		18		22.5		0		4.5		0.2		0		0.2		0
-82.67	42.04	KINGSVILLE MOE	6134190	2018-09-15	2018	9	15	†	29		19		24		0		6		0		0		0		0
-82.67	42.04	KINGSVILLE MOE	6134190	2018-09-16	2018	9	16	†	29		20		24.5		0		6.5		0		0		0		0
-82.67	42.04	KINGSVILLE MOE	6134190	2018-09-17	2018	9	17	†	26.5		21		23.8		0		5.8		0		0		0		0
-82.67	42.04	KINGSVILLE MOE	6134190	2018-09-18	2018	9	18	†	27.5		20		23.8		0		5.8		0.6		0		0.6		0
-82.67	42.04	KINGSVILLE MOE	6134190	2018-09-19	2018	9	19	†	25		16		20.5		0		2.5		0	T	0		0	T	0
-82.67	42.04	KINGSVILLE MOE	6134190	2018-09-20	2018	9	20	†	26		17		21.5		0		3.5		0.8		0		0.8		0
-82.67	42.04	KINGSVILLE MOE	6134190	2018-09-21	2018	9	21	†	29		22		25.5		0		7.5		0		0		0		0
-82.67	42.04	KINGSVILLE MOE	6134190	2018-09-22	2018	9	22	†	18		12		15		3		0		0		0		0		0
-82.67	42.04	KINGSVILLE MOE	6134190	2018-09-23	2018	9	23	†	21		10		15.5		2.5		0		0		0		0		0
-82.67	42.04	KINGSVILLE MOE	6134190	2018-09-24	2018	9	24	†	21		14		17.5		0.5		0		6.6		0		6.6		0
-82.67	42.04	KINGSVILLE MOE	6134190	2018-09-25	2018	9	25	†	23.5		19		21.3		0		3.3		6.4		0		6.4		0
-82.67	42.04	KINGSVILLE MOE	6134190	2018-09-26	2018	9	26	†	20.5		18		19.3		0		1.3		0		0		0		0
-82.67	42.04	KINGSVILLE MOE	6134190	2018-09-27	2018	9	27	†	19		9		14		4		0		0		0		0		0
-82.67	42.04	KINGSVILLE MOE	6134190	2018-09-28	2018	9	28	†	22		10		16		2		0		0		0		0		0
-82.67	42.04	KINGSVILLE MOE	6134190	2018-09-29	2018	9	29	†	16		8		12		6		0		0	T	0		0	T	0
-82.67	42.04	KINGSVILLE MOE	6134190	2018-09-30	2018	9	30	†	20		10		15		3		0		0	T	0		0	T	0
-82.67	42.04	KINGSVILLE MOE	6134190	2018-10-01	2018	10	1	†	21.5		12.5		17		1		0		3.2		0		3.2		0
-82.67	42.04	KINGSVILLE MOE	6134190	2018-10-02	2018	10	2
-82.67	42.04	KINGSVILLE MOE	6134190	2018-10-03	2018	10	3	†	24		13		18.5		0		0.5		0.8		0		0.8		0
-82.67	42.04	KINGSVILLE MOE	6134190	2018-10-04	2018	10	4	†	25		16		20.5		0		2.5		0		0		0		0
-82.67	42.04	KINGSVILLE MOE	6134190	2018-10-05	2018	10	5	†	19.5		6.5		13		5		0		16.4		0		16.4		0
-82.67	42.04	KINGSVILLE MOE	6134190	2018-10-06	2018	10	6	†	25		16		20.5		0		2.5		23.8		0		23.8		0
-82.67	42.04	KINGSVILLE MOE	6134190	2018-10-07	2018	10	7	†	19		14		16.5		1.5		0		0		0		0		0
-82.67	42.04	KINGSVILLE MOE	6134190	2018-10-08	2018	10	8
-82.67	42.04	KINGSVILLE MOE	6134190	2018-10-09	2018	10	9
-82.67	42.04	KINGSVILLE MOE	6134190	2018-10-10	2018	10	10	†	25		20		22.5		0		4.5		1		0		1		0
-82.67	42.04	KINGSVILLE MOE	6134190	2018-10-11	2018	10	11	†	16		13		14.5		3.5		0		0		0		0		0
-82.67	42.04	KINGSVILLE MOE	6134190	2018-10-12	2018	10	12	†	9.5		7		8.3		9.7		0		2.8		0		2.8		0
-82.67	42.04	KINGSVILLE MOE	6134190	2018-10-13	2018	10	13	†	11.5		4		7.8		10.2		0		0		0		0		0
-82.67	42.04	KINGSVILLE MOE	6134190	2018-10-14	2018	10	14	†	15		7.5		11.3		6.7		0		0	T	0		0	T	0
-82.67	42.04	KINGSVILLE MOE	6134190	2018-10-15	2018	10	15	†	13		11		12		6		0		0		0		0		0
-82.67	42.04	KINGSVILLE MOE	6134190	2018-10-16	2018	10	16	†	12		2		7		11		0		0		0		0		0
-82.67	42.04	KINGSVILLE MOE	6134190	2018-10-17	2018	10	17	†	10		7		8.5		9.5		0		0		0		0		0
-82.67	42.04	KINGSVILLE MOE	6134190	2018-10-18	2018	10	18	†	11		-1		5		13		0		0		0		0		0
-82.67	42.04	KINGSVILLE MOE	6134190	2018-10-19	2018	10	19	†	14		8		11		7		0		1.8		0		1.8		0
-82.67	42.04	KINGSVILLE MOE	6134190	2018-10-20	2018	10	20
-82.67	42.04	KINGSVILLE MOE	6134190	2018-10-21	2018	10	21	†	8		2		5		13		0		0.6		0		0.6		0
-82.67	42.04	KINGSVILLE MOE	6134190	2018-10-22	2018	10	22	†	11.5		4.5		8		10		0		0		0		0		0
-82.67	42.04	KINGSVILLE MOE	6134190	2018-10-23	2018	10	23	†	12.5		6		9.3		8.7		0		0		0		0		0
-82.67	42.04	KINGSVILLE MOE	6134190	2018-10-24	2018	10	24
-82.67	42.04	KINGSVILLE MOE	6134190	2018-10-25	2018	10	25
-82.67	42.04	KINGSVILLE MOE	6134190	2018-10-26	2018	10	26	†	10.5		5.5		8		10		0		7.8		0		7.8		0
-82.67	42.04	KINGSVILLE MOE	6134190	2018-10-27	2018	10	27	†	7		5		6		12		0		7		0		7		0
-82.67	42.04	KINGSVILLE MOE	6134190	2018-10-28	2018	10	28	†	8.5		4		6.3		11.7		0		7.4		0		7.4		0
-82.67	42.04	KINGSVILLE MOE	6134190	2018-10-29	2018	10	29	†	11		5		8		10		0		0		0		0		0
-82.67	42.04	KINGSVILLE MOE	6134190	2018-10-30	2018	10	30	†	14		2		8		10		0		7.2		0		7.2		0
-82.67	42.04	KINGSVILLE MOE	6134190	2018-10-31	2018	10	31	†	14		11		12.5		5.5		0		11.2		0		11.2		0
-82.67	42.04	KINGSVILLE MOE	6134190	2018-11-01	2018	11	1	†	8.5		8		8.3		9.7		0		34.6		0		34.6		0
-82.67	42.04	KINGSVILLE MOE	6134190	2018-11-02	2018	11	2
-82.67	42.04	KINGSVILLE MOE	6134190	2018-11-03	2018	11	3
-82.67	42.04	KINGSVILLE MOE	6134190	2018-11-04	2018	11	4	†	12		2		7		11		0		4.8		0		4.8		0
-82.67	42.04	KINGSVILLE MOE	6134190	2018-11-05	2018	11	5	†	13		9		11		7		0		1.6		0		1.6		0
-82.67	42.04	KINGSVILLE MOE	6134190	2018-11-06	2018	11	6	†	13		10		11.5		6.5		0		0	T	0		0	T	0
-82.67	42.04	KINGSVILLE MOE	6134190	2018-11-07	2018	11	7	†	6		5		5.5		12.5		0		0		0		0		0
-82.67	42.04	KINGSVILLE MOE	6134190	2018-11-08	2018	11	8	†	5		3		4		14		0		5		0		5		0
-82.67	42.04	KINGSVILLE MOE	6134190	2018-11-09	2018	11	9	†	5.5		2		3.8		14.2		0		6.4		0	T	6.4		0
-82.67	42.04	KINGSVILLE MOE	6134190	2018-11-10	2018	11	10	†	1.5		-4		-1.3		19.3		0		0		0		0		0
-82.67	42.04	KINGSVILLE MOE	6134190	2018-11-11	2018	11	11	†	4		-1.5		1.3		16.7		0		0		0		0		0
-82.67	42.04	KINGSVILLE MOE	6134190	2018-11-12	2018	11	12	†	4		1		2.5		15.5		0		0		0	T	0	T	0
-82.67	42.04	KINGSVILLE MOE	6134190	2018-11-13	2018	11	13	†	4		0		2		16		0		0		0		0		0
-82.67	42.04	KINGSVILLE MOE	6134190	2018-11-14	2018	11	14	†	2		-7		-2.5		20.5		0		0		0		0		0
-82.67	42.04	KINGSVILLE MOE	6134190	2018-11-15	2018	11	15	†	2.5		-2.5		0		18		0		9.6		0	T	9.6		0
-82.67	42.04	KINGSVILLE MOE	6134190	2018-11-16	2018	11	16	†	4		0.5		2.3		15.7		0		0.6		0		0.6		0
-82.67	42.04	KINGSVILLE MOE	6134190	2018-11-17	2018	11	17	†	4		2		3		15		0		0		2		2		0
-82.67	42.04	KINGSVILLE MOE	6134190	2018-11-18	2018	11	18	†	3		-0.5		1.3		16.7		0		2.8		0	T	2.8		0
-82.67	42.04	KINGSVILLE MOE	6134190	2018-11-19	2018	11	19	†	3.5		-3		0.3		17.7		0		0		0	T	0	T	0
-82.67	42.04	KINGSVILLE MOE	6134190	2018-11-20	2018	11	20	†	2		-2		0		18		0		0		0		0		0
-82.67	42.04	KINGSVILLE MOE	6134190	2018-11-21	2018	11	21	†	2		-2.5		-0.3		18.3		0		0		0		0		0
-82.67	42.04	KINGSVILLE MOE	6134190	2018-11-22	2018	11	22	†	1		-6		-2.5		20.5		0		0		0		0		0
-82.67	42.04	KINGSVILLE MOE	6134190	2018-11-23	2018	11	23	†	6.5		-2		2.3		15.7		0		5.6		0		5.6		0
-82.67	42.04	KINGSVILLE MOE	6134190	2018-11-24	2018	11	24	†	7.5		5		6.3		11.7		0		0	T	0		0	T	0
-82.67	42.04	KINGSVILLE MOE	6134190	2018-11-25	2018	11	25	†	7.5		5		6.3		11.7		0		6		0		6		0
-82.67	42.04	KINGSVILLE MOE	6134190	2018-11-26	2018	11	26	†	4		1		2.5		15.5		0		8.4		0		8.4		0
-82.67	42.04	KINGSVILLE MOE	6134190	2018-11-27	2018	11	27	†	0		-2		-1		19		0		0		0		0		0
-82.67	42.04	KINGSVILLE MOE	6134190	2018-11-28	2018	11	28	†	-1		-3		-2		20		0		0		0	T	0	T	0
-82.67	42.04	KINGSVILLE MOE	6134190	2018-11-29	2018	11	29	†	1		-3		-1		19		0		0		0	T	0	T	0
-82.67	42.04	KINGSVILLE MOE	6134190	2018-11-30	2018	11	30	†	4		0		2		16		0		0		0		0		0
-82.67	42.04	KINGSVILLE MOE	6134190	2018-12-01	2018	12	1	†	9		-1		4		14		0		7.4		0		7.4		0
-82.67	42.04	KINGSVILLE MOE	6134190	2018-12-02	2018	12	2	†	12		5		8.5		9.5		0		1.2		0		1.2		0
-82.67	42.04	KINGSVILLE MOE	6134190	2018-12-03	2018	12	3	†	2.5		-2		0.3		17.7		0		0.8		0		0.8		0
-82.67	42.04	KINGSVILLE MOE	6134190	2018-12-04	2018	12	4
-82.67	42.04	KINGSVILLE MOE	6134190	2018-12-05	2018	12	5	†	1		-3		-1		19		0		0		0	T	0	T	0
-82.67	42.04	KINGSVILLE MOE	6134190	2018-12-06	2018	12	6	†	2		-3		-0.5		18.5		0		0		0	T	0	T	0
-82.67	42.04	KINGSVILLE MOE	6134190	2018-12-07	2018	12	7	†	-0.5		-6		-3.3		21.3		0		0		0		0		0
-82.67	42.04	KINGSVILLE MOE	6134190	2018-12-08	2018	12	8	†	-1.5		-7.5		-4.5		22.5		0		0		0		0		0
-82.67	42.04	KINGSVILLE MOE	6134190	2018-12-09	2018	12	9	†	0		-6		-3		21		0		0		0		0		0
-82.67	42.04	KINGSVILLE MOE	6134190	2018-12-10	2018	12	10	†	-3		-6		-4.5		22.5		0		0		0		0		0
-82.67	42.04	KINGSVILLE MOE	6134190	2018-12-11	2018	12	11	†	0.5		-5		-2.3		20.3		0		0		0		0		0
-82.67	42.04	KINGSVILLE MOE	6134190	2018-12-12	2018	12	12	†	3.5		-5.5		-1		19		0		0		0		0		0
-82.67	42.04	KINGSVILLE MOE	6134190	2018-12-13	2018	12	13	†	5		-1		2		16		0		0		0		0		0
-82.67	42.04	KINGSVILLE MOE	6134190	2018-12-14	2018	12	14	†	8		1		4.5		13.5		0		0		0		0		0
-82.67	42.04	KINGSVILLE MOE	6134190	2018-12-15	2018	12	15	†	4		0		2		16		0		0		0		0		0
-82.67	42.04	KINGSVILLE MOE	6134190	2018-12-16	2018	12	16	†	6		0		3		15		0		0		0		0		0
-82.67	42.04	KINGSVILLE MOE	6134190	2018-12-17	2018	12	17	†	3		0.5		1.8		16.2		0		0		0		0		0
-82.67	42.04	KINGSVILLE MOE	6134190	2018-12-18	2018	12	18	†	1		-2.5		-0.8		18.8		0		0		0		0		0
-82.67	42.04	KINGSVILLE MOE	6134190	2018-12-19	2018	12	19	†	4		-1		1.5		16.5		0		0		0		0		0
-82.67	42.04	KINGSVILLE MOE	6134190	2018-12-20	2018	12	20	†	7.5		2		4.8		13.2		0		0	T	0		0	T	0
-82.67	42.04	KINGSVILLE MOE	6134190	2018-12-21	2018	12	21	†	5		3		4		14		0		0		0		0		0
-82.67	42.04	KINGSVILLE MOE	6134190	2018-12-22	2018	12	22	†	1.5		-0.5		0.5		17.5		0		0		0		0		0
-82.67	42.04	KINGSVILLE MOE	6134190	2018-12-23	2018	12	23	†	3		0		1.5		16.5		0		0		0		0		0
-82.67	42.04	KINGSVILLE MOE	6134190	2018-12-24	2018	12	24	†	1		0		0.5		17.5		0		0		0		0		0
-82.67	42.04	KINGSVILLE MOE	6134190	2018-12-25	2018	12	25	†	2		-2		0		18		0		0		0	T	0	T	0
-82.67	42.04	KINGSVILLE MOE	6134190	2018-12-26	2018	12	26	†	4		0		2		16		0		0		0		0		0
-82.67	42.04	KINGSVILLE MOE	6134190	2018-12-27	2018	12	27	†	8		1		4.5		13.5		0		0		0		0		0
-82.67	42.04	KINGSVILLE MOE	6134190	2018-12-28	2018	12	28	†	9.5		4		6.8		11.2		0		0		0		0		0
-82.67	42.04	KINGSVILLE MOE	6134190	2018-12-29	2018	12	29	†	4		-1		1.5		16.5		0		0		0		0		0
-82.67	42.04	KINGSVILLE MOE	6134190	2018-12-30	2018	12	30	†	6.5		-1.5		2.5		15.5		0		0	T	0		0	T	0
-82.67	42.04	KINGSVILLE MOE	6134190	2018-12-31	2018	12	31	†	10		0.5		5.3		12.7		0		10		0		10		0
-82.67	42.04	KINGSVILLE MOE	6134190	2019-01-01	2019	1	1	†	5		0		2.5		15.5		0		0		0		0		0
-82.67	42.04	KINGSVILLE MOE	6134190	2019-01-02	2019	1	2	†	2.5		-2.5		0		18		0		0		0		0		0
-82.67	42.04	KINGSVILLE MOE	6134190	2019-01-03	2019	1	3	†	2		0		1		17		0		0		0		0		0
-82.67	42.04	KINGSVILLE MOE	6134190	2019-01-04	2019	1	4	†	5.5		1		3.3		14.7		0		0		0		0		0
-82.67	42.04	KINGSVILLE MOE	6134190	2019-01-05	2019	1	5	†	6		0		3		15		0		0		0		0		0
-82.67	42.04	KINGSVILLE MOE	6134190	2019-01-06	2019	1	6	†	4.5		2		3.3		14.7		0		0	T	0		0	T	0
-82.67	42.04	KINGSVILLE MOE	6134190	2019-01-07	2019	1	7	†	8.5		-1		3.8		14.2		0		0	T	0		0	T	0
-82.67	42.04	KINGSVILLE MOE	6134190	2019-01-08	2019	1	8	†	10.5		4		7.3		10.7		0		0	T	0	T	0	T	0
-82.67	42.04	KINGSVILLE MOE	6134190	2019-01-09	2019	1	9	†	-2		-4		-3		21		0		0		0	T	0	T	0
-82.67	42.04	KINGSVILLE MOE	6134190	2019-01-10	2019	1	10	†	-3		-5.5		-4.3		22.3		0		0		0		0		0
-82.67	42.04	KINGSVILLE MOE	6134190	2019-01-11	2019	1	11	†	-2		-7		-4.5		22.5		0		0		0		0		0
-82.67	42.04	KINGSVILLE MOE	6134190	2019-01-12	2019	1	12	†	0		-4		-2		20		0		0		0	T	0	T	0
-82.67	42.04	KINGSVILLE MOE	6134190	2019-01-13	2019	1	13	†	0		-6		-3		21		0		0		0		0		0
-82.67	42.04	KINGSVILLE MOE	6134190	2019-01-14	2019	1	14	†	-2		-6		-4		22		0		0		0		0		0
-82.67	42.04	KINGSVILLE MOE	6134190	2019-01-15	2019	1	15	†	0		-4		-2		20		0		0		0	T	0	T	0
-82.67	42.04	KINGSVILLE MOE	6134190	2019-01-16	2019	1	16	†	1		-3		-1		19		0		0		0		0		0
-82.67	42.04	KINGSVILLE MOE	6134190	2019-01-17	2019	1	17	†	0		-6		-3		21		0		0		0	T	0	T	0
-82.67	42.04	KINGSVILLE MOE	6134190	2019-01-18	2019	1	18	†	0		-1		-0.5		18.5		0		0		0		0		1
-82.67	42.04	KINGSVILLE MOE	6134190	2019-01-19	2019	1	19	†	-5.5		-8		-6.8		24.8		0		0		3		3		0
-82.67	42.04	KINGSVILLE MOE	6134190	2019-01-20	2019	1	20	†	-11		-14		-12.5		30.5		0		0		0		0		9
-82.67	42.04	KINGSVILLE MOE	6134190	2019-01-21	2019	1	21	†	-8.5		-20.5		-14.5		32.5		0		0		0		0		0
-82.67	42.04	KINGSVILLE MOE	6134190	2019-01-22	2019	1	22	†	2		-12		-5		23		0		0	T	0		0	T	0
-82.67	42.04	KINGSVILLE MOE	6134190	2019-01-23	2019	1	23	†	4.5		-1.5		1.5		16.5		0		0	T	0		0	T	0
-82.67	42.04	KINGSVILLE MOE	6134190	2019-01-24	2019	1	24	†	-1		-3		-2		20		0		0		0		0		0
-82.67	42.04	KINGSVILLE MOE	6134190	2019-01-25	2019	1	25
-82.67	42.04	KINGSVILLE MOE	6134190	2019-01-26	2019	1	26
-82.67	42.04	KINGSVILLE MOE	6134190	2019-01-27	2019	1	27	†	-5.5		-11.5		-8.5		26.5		0		0		8		8		8
-82.67	42.04	KINGSVILLE MOE	6134190	2019-01-28	2019	1	28
-82.67	42.04	KINGSVILLE MOE	6134190	2019-01-29	2019	1	29	†	-8		-12		-10		28		0		0		0		0		2
-82.67	42.04	KINGSVILLE MOE	6134190	2019-01-30	2019	1	30	†	-19		-22		-20.5		38.5		0		0		0		0		0
-82.67	42.04	KINGSVILLE MOE	6134190	2019-01-31	2019	1	31	†	-15.5		-22.5		-19		37		0		0		0		0		0
-82.67	42.04	KINGSVILLE MOE	6134190	2019-02-01	2019	2	1	†	-7.5		-17		-12.3		30.3		0		0		0		0		0
-82.67	42.04	KINGSVILLE MOE	6134190	2019-02-02	2019	2	2	†	2.5		-11.5		-4.5		22.5		0		0		0		0		0
-82.67	42.04	KINGSVILLE MOE	6134190	2019-02-03	2019	2	3	†	7		-8		-0.5		18.5		0		0		0		0		0
-82.67	42.04	KINGSVILLE MOE	6134190	2019-02-04	2019	2	4	†	9		4		6.5		11.5		0		0	T	0		0	T	0
-82.67	42.04	KINGSVILLE MOE	6134190	2019-02-05	2019	2	5	†	3		1		2		16		0		0		0		0		0
-82.67	42.04	KINGSVILLE MOE	6134190	2019-02-06	2019	2	6	†	2		-1		0.5		17.5		0		0		0		0		0
-82.67	42.04	KINGSVILLE MOE	6134190	2019-02-07	2019	2	7	†	8.5		0		4.3		13.7		0		0		0		0		0
-82.67	42.04	KINGSVILLE MOE	6134190	2019-02-08	2019	2	8	†	-7		-9		-8		26		0		0		0		0		0
-82.67	42.04	KINGSVILLE MOE	6134190	2019-02-09	2019	2	9	†	-5.5		-11		-8.3		26.3		0		0		0		0		0
-82.67	42.04	KINGSVILLE MOE	6134190	2019-02-10	2019	2	10	†	-3		-9		-6		24		0		0		0		0		0
-82.67	42.04	KINGSVILLE MOE	6134190	2019-02-11	2019	2	11	†	1		-5		-2		20		0		0	T	0		0	T	1
-82.67	42.04	KINGSVILLE MOE	6134190	2019-02-12	2019	2	12
-82.67	42.04	KINGSVILLE MOE	6134190	2019-02-13	2019	2	13
-82.67	42.04	KINGSVILLE MOE	6134190	2019-02-14	2019	2	14
-82.67	42.04	KINGSVILLE MOE	6134190	2019-02-15	2019	2	15	†	1.5		-2		-0.3		18.3		0		0		0		0		0
-82.67	42.04	KINGSVILLE MOE	6134190	2019-02-16	2019	2	16	†	-3.5		-6		-4.8		22.8		0		0		0		0		0
-82.67	42.04	KINGSVILLE MOE	6134190	2019-02-17	2019	2	17	†	-3		-5		-4		22		0		0		2		2		0
-82.67	42.04	KINGSVILLE MOE	6134190	2019-02-18	2019	2	18	†	-3		-7		-5		23		0		0		0		0		2
-82.67	42.04	KINGSVILLE MOE	6134190	2019-02-19	2019	2	19	†	-2		-10		-6		24		0		0		0		0		1
-82.67	42.04	KINGSVILLE MOE	6134190	2019-02-20	2019	2	20	†	3.5		-4.5		-0.5		18.5		0		0	T	0	T	0	T	0
-82.67	42.04	KINGSVILLE MOE	6134190	2019-02-21	2019	2	21	†	3.5		0		1.8		16.2		0		0		0		0		0
-82.67	42.04	KINGSVILLE MOE	6134190	2019-02-22	2019	2	22	†	1.5		-3		-0.8		18.8		0		0		0		0		0
-82.67	42.04	KINGSVILLE MOE	6134190	2019-02-23	2019	2	23	†	6.5		-1		2.8		15.2		0		0		0		0		0
-82.67	42.04	KINGSVILLE MOE	6134190	2019-02-24	2019	2	24	†	6		-1		2.5		15.5		0		0	T	0		0	T	0
-82.67	42.04	KINGSVILLE MOE	6134190	2019-02-25	2019	2	25	†	-2		-7		-4.5		22.5		0		0		0		0		0
-82.67	42.04	KINGSVILLE MOE	6134190	2019-02-26	2019	2	26	†	-5		-8		-6.5		24.5		0		0		2		2		0
-82.67	42.04	KINGSVILLE MOE	6134190	2019-02-27	2019	2	27	†	-3		-8		-5.5		23.5		0		0		0		0		0
-82.67	42.04	KINGSVILLE MOE	6134190	2019-02-28	2019	2	28	†	-3		-10.5		-6.8		24.8		0		0		0		0		0
-82.67	42.04	KINGSVILLE MOE	6134190	2019-03-01	2019	3	1	†	-0.5		-10		-5.3		23.3		0		0		0		0		0
-82.67	42.04	KINGSVILLE MOE	6134190	2019-03-02	2019	3	2	†	1.5		-4		-1.3		19.3		0		0		0		0		0
-82.67	42.04	KINGSVILLE MOE	6134190	2019-03-03	2019	3	3	†	-2		-4		-3		21		0		0		1		1		0
-82.67	42.04	KINGSVILLE MOE	6134190	2019-03-04	2019	3	4	†	-7		-15		-11		29		0		0		1		1		0
-82.67	42.04	KINGSVILLE MOE	6134190	2019-03-05	2019	3	5	†	-6.5		-12		-9.3		27.3		0		0		1		1		0
-82.67	42.04	KINGSVILLE MOE	6134190	2019-03-06	2019	3	6	†	-5		-13		-9		27		0		0		0		0		0
-82.67	42.04	KINGSVILLE MOE	6134190	2019-03-07	2019	3	7	†	-3		-8		-5.5		23.5		0		0		0		0		0
-82.67	42.04	KINGSVILLE MOE	6134190	2019-03-08	2019	3	8	†	0		-6		-3		21		0		0		0		0		0
-82.67	42.04	KINGSVILLE MOE	6134190	2019-03-09	2019	3	9	†	6		-4		1		17		0		10		0		10		0
-82.67	42.04	KINGSVILLE MOE	6134190	2019-03-10	2019	3	10	†	3.5		0		1.8		16.2		0		0		0		0		0
-82.67	42.04	KINGSVILLE MOE	6134190	2019-03-11	2019	3	11	†	6		-1		2.5		15.5		0		0		0		0		0
-82.67	42.04	KINGSVILLE MOE	6134190	2019-03-12	2019	3	12	†	2		-4.5		-1.3		19.3		0		0		0		0		0
-82.67	42.04	KINGSVILLE MOE	6134190	2019-03-13	2019	3	13	†	10		-1		4.5		13.5		0		0	T	0		0	T	0
-82.67	42.04	KINGSVILLE MOE	6134190	2019-03-14	2019	3	14	†	12.5		5		8.8		9.2		0		0	T	0		0	T	0
-82.67	42.04	KINGSVILLE MOE	6134190	2019-03-15	2019	3	15	†	4		3		3.5		14.5		0		0.5		0		0.5		0
-82.67	42.04	KINGSVILLE MOE	6134190	2019-03-16	2019	3	16	†	3.5		-2		0.8		17.2		0		0		0		0		0
-82.67	42.04	KINGSVILLE MOE	6134190	2019-03-17	2019	3	17	†	1		-5		-2		20		0		0		0		0		0
-82.67	42.04	KINGSVILLE MOE	6134190	2019-03-18	2019	3	18	†	3		-2		0.5		17.5		0		0		0		0		0
-82.67	42.04	KINGSVILLE MOE	6134190	2019-03-19	2019	3	19	†	6		-1		2.5		15.5		0		9		0		9		0
-82.67	42.04	KINGSVILLE MOE	6134190	2019-03-20	2019	3	20
-82.67	42.04	KINGSVILLE MOE	6134190	2019-03-21	2019	3	21
-82.67	42.04	KINGSVILLE MOE	6134190	2019-03-22	2019	3	22	†	6		1		3.5		14.5		0		0		0		0		0
-82.67	42.04	KINGSVILLE MOE	6134190	2019-03-23	2019	3	23	†	3.5		-4		-0.3		18.3		0		0		0		0		0
-82.67	42.04	KINGSVILLE MOE	6134190	2019-03-24	2019	3	24	†	8		1		4.5		13.5		0		0		0		0		0
-82.67	42.04	KINGSVILLE MOE	6134190	2019-03-25	2019	3	25	†	6		-1		2.5		15.5		0		0		0		0		0
-82.67	42.04	KINGSVILLE MOE	6134190	2019-03-26	2019	3	26	†	3.5		-8		-2.3		20.3		0		0		0		0		0
-82.67	42.04	KINGSVILLE MOE	6134190	2019-03-27	2019	3	27	†	7.5		-3		2.3		15.7		0		0		0		0		0
-82.67	42.04	KINGSVILLE MOE	6134190	2019-03-28	2019	3	28	†	13.5		2		7.8		10.2		0		5.8		0		5.8		0
-82.67	42.04	KINGSVILLE MOE	6134190	2019-03-29	2019	3	29	†	9.5		4.5		7		11		0		11.2		0		11.2		0
-82.67	42.04	KINGSVILLE MOE	6134190	2019-03-30	2019	3	30	†	9		3		6		12		0		21.6		5		26.6		0
-82.67	42.04	KINGSVILLE MOE	6134190	2019-03-31	2019	3	31	†	0		-4.5		-2.3		20.3		0		0		0	T	0	T	5
-82.67	42.04	KINGSVILLE MOE	6134190	2019-04-01	2019	4	1	†	4		-4		0		18		0		0		0		0		0
-82.67	42.04	KINGSVILLE MOE	6134190	2019-04-02	2019	4	2	†	8		1		4.5		13.5		0		0		0		0		0
-82.67	42.04	KINGSVILLE MOE	6134190	2019-04-03	2019	4	3	†	12		4		8		10		0		0		0		0		0
-82.67	42.04	KINGSVILLE MOE	6134190	2019-04-04	2019	4	4	†	4		1.5		2.8		15.2		0		0		0		0		0
-82.67	42.04	KINGSVILLE MOE	6134190	2019-04-05	2019	4	5	†	10		2		6		12		0		0		0		0		0
-82.67	42.04	KINGSVILLE MOE	6134190	2019-04-06	2019	4	6	†	13		5		9		9		0		0		0		0		0
-82.67	42.04	KINGSVILLE MOE	6134190	2019-04-07	2019	4	7	†	18		7		12.5		5.5		0		1.6		0		1.6		0
-82.67	42.04	KINGSVILLE MOE	6134190	2019-04-08	2019	4	8	†	16.5		9		12.8		5.2		0		0		0		0		0
-82.67	42.04	KINGSVILLE MOE	6134190	2019-04-09	2019	4	9	†	16.5		10		13.3		4.7		0		0		0		0		0
-82.67	42.04	KINGSVILLE MOE	6134190	2019-04-10	2019	4	10	†	7		3.5		5.3		12.7		0		0		0		0		0
-82.67	42.04	KINGSVILLE MOE	6134190	2019-04-11	2019	4	11	†	13.5		2		7.8		10.2		0		0		0		0		0
-82.67	42.04	KINGSVILLE MOE	6134190	2019-04-12	2019	4	12	†	15.5		5		10.3		7.7		0		2.8		0		2.8		0
-82.67	42.04	KINGSVILLE MOE	6134190	2019-04-13	2019	4	13	†	11.5		6.5		9		9		0		6.6		0		6.6		0
-82.67	42.04	KINGSVILLE MOE	6134190	2019-04-14	2019	4	14	†	5		2		3.5		14.5		0		8.6		0		8.6		0
-82.67	42.04	KINGSVILLE MOE	6134190	2019-04-15	2019	4	15	†	13		1		7		11		0		0	T	0		0	T	0
-82.67	42.04	KINGSVILLE MOE	6134190	2019-04-16	2019	4	16	†	16		6		11		7		0		0.4		0		0.4		0
-82.67	42.04	KINGSVILLE MOE	6134190	2019-04-17	2019	4	17	†	13.5		5.5		9.5		8.5		0		0.4		0		0.4		0
-82.67	42.04	KINGSVILLE MOE	6134190	2019-04-18	2019	4	18	†	15.5		9.5		12.5		5.5		0		34.9		0		34.9		0
-82.67	42.04	KINGSVILLE MOE	6134190	2019-04-19	2019	4	19	†	7		5		6		12		0		22.1		0		22.1		0
-82.67	42.04	KINGSVILLE MOE	6134190	2019-04-20	2019	4	20	†	8		4		6		12		0		11.8		0		11.8		0
-82.67	42.04	KINGSVILLE MOE	6134190	2019-04-21	2019	4	21	†	10.5		5		7.8		10.2		0		0		0		0		0
-82.67	42.04	KINGSVILLE MOE	6134190	2019-04-22	2019	4	22	†	17		7.5		12.3		5.7		0		0		0		0		0
-82.67	42.04	KINGSVILLE MOE	6134190	2019-04-23	2019	4	23	†	20.5		11		15.8		2.2		0		0		0		0		0
-82.67	42.04	KINGSVILLE MOE	6134190	2019-04-24	2019	4	24	†	10		5		7.5		10.5		0		0		0		0		0
-82.67	42.04	KINGSVILLE MOE	6134190	2019-04-25	2019	4	25	†	13		7		10		8		0		30		0		30		0
-82.67	42.04	KINGSVILLE MOE	6134190	2019-04-26	2019	4	26	†	15.5		8		11.8		6.2		0		0.6		0		0.6		0
-82.67	42.04	KINGSVILLE MOE	6134190	2019-04-27	2019	4	27	†	11		3.5		7.3		10.7		0		9.8		0		9.8		0
-82.67	42.04	KINGSVILLE MOE	6134190	2019-04-28	2019	4	28	†	11.5		2		6.8		11.2		0		0		0		0		0
-82.67	42.04	KINGSVILLE MOE	6134190	2019-04-29	2019	4	29	†	7		4		5.5		12.5		0		5.6		0		5.6		0
-82.67	42.04	KINGSVILLE MOE	6134190	2019-04-30	2019	4	30	†	10		5		7.5		10.5		0		2		0		2		0
-82.67	42.04	KINGSVILLE MOE	6134190	2019-05-01	2019	5	1	†	19.5		7		13.3		4.7		0		7.6		0		7.6		0
-82.67	42.04	KINGSVILLE MOE	6134190	2019-05-02	2019	5	2	†	15		8		11.5		6.5		0		12		0		12		0
-82.67	42.04	KINGSVILLE MOE	6134190	2019-05-03	2019	5	3	†	10		8		9		9		0		0.8		0		0.8		0
-82.67	42.04	KINGSVILLE MOE	6134190	2019-05-04	2019	5	4	†	13		6		9.5		8.5		0		0		0		0		0
-82.67	42.04	KINGSVILLE MOE	6134190	2019-05-05	2019	5	5	†	16.5		6.5		11.5		6.5		0		0		0		0		0
-82.67	42.04	KINGSVILLE MOE	6134190	2019-05-06	2019	5	6
-82.67	42.04	KINGSVILLE MOE	6134190	2019-05-07	2019	5	7
-82.67	42.04	KINGSVILLE MOE	6134190	2019-05-08	2019	5	8	†	15		6		10.5		7.5		0		0		0		0		0
-82.67	42.04	KINGSVILLE MOE	6134190	2019-05-09	2019	5	9	†	18.5		9		13.8		4.2		0		12.3		0		12.3		0
-82.67	42.04	KINGSVILLE MOE	6134190	2019-05-10	2019	5	10	†	14		11		12.5		5.5		0		0		0		0		0
-82.67	42.04	KINGSVILLE MOE	6134190	2019-05-11	2019	5	11	†	13		6		9.5		8.5		0		1.2		0		1.2		0
-82.67	42.04	KINGSVILLE MOE	6134190	2019-05-12	2019	5	12	†	11.5		7		9.3		8.7		0		10.5		0		10.5		0
-82.67	42.04	KINGSVILLE MOE	6134190	2019-05-13	2019	5	13	†	10		7		8.5		9.5		0		0		0		0		0
-82.67	42.04	KINGSVILLE MOE	6134190	2019-05-14	2019	5	14	†	15.5		4.5		10		8		0		0		0		0		0
-82.67	42.04	KINGSVILLE MOE	6134190	2019-05-15	2019	5	15
-82.67	42.04	KINGSVILLE MOE	6134190	2019-05-16	2019	5	16	†	18		9		13.5		4.5		0		0		0		0		0	BC_T5	MSP 2019
-82.67	42.04	KINGSVILLE MOE	6134190	2019-05-17	2019	5	17	†	15.5		12		13.8		4.2		0		10.5		0		10.5		0
-82.67	42.04	KINGSVILLE MOE	6134190	2019-05-18	2019	5	18	†	19		9		14		4		0		0		0		0		0
-82.67	42.04	KINGSVILLE MOE	6134190	2019-05-19	2019	5	19	†	21		13		17		1		0		9		0		9		0
-82.67	42.04	KINGSVILLE MOE	6134190	2019-05-20	2019	5	20	†	16.5		13		14.8		3.2		0		0		0		0		0
-82.67	42.04	KINGSVILLE MOE	6134190	2019-05-21	2019	5	21	†	14.5		5.5		10		8		0		0	T	0		0	T	0
-82.67	42.04	KINGSVILLE MOE	6134190	2019-05-22	2019	5	22	†	18		10.5		14.3		3.7		0		9.1		0		9.1		0
-82.67	42.04	KINGSVILLE MOE	6134190	2019-05-23	2019	5	23
-82.67	42.04	KINGSVILLE MOE	6134190	2019-05-24	2019	5	24	†	19		12		15.5		2.5		0		0	T	0		0	T	0
-82.67	42.04	KINGSVILLE MOE	6134190	2019-05-25	2019	5	25	†	28		13.5		20.8		0		2.8		1.2		0		1.2		0
-82.67	42.04	KINGSVILLE MOE	6134190	2019-05-26	2019	5	26	†	20		15.5		17.8		0.2		0		6.4		0		6.4		0
-82.67	42.04	KINGSVILLE MOE	6134190	2019-05-27	2019	5	27	†	19.5		10		14.8		3.2		0		8.2		0		8.2		0
-82.67	42.04	KINGSVILLE MOE	6134190	2019-05-28	2019	5	28	†	28		14		21		0		3		6.4		0		6.4		0
-82.67	42.04	KINGSVILLE MOE	6134190	2019-05-29	2019	5	29	†	17.5		12.5		15		3		0		0.8		0		0.8		0
-82.67	42.04	KINGSVILLE MOE	6134190	2019-05-30	2019	5	30	†	21		14.5		17.8		0.2		0		10.8		0		10.8		0
-82.67	42.04	KINGSVILLE MOE	6134190	2019-05-31	2019	5	31	†	21		13		17		1		0		0		0		0		0
-82.67	42.04	KINGSVILLE MOE	6134190	2019-06-01	2019	6	1	†	23		18		20.5		0		2.5		26.4		0		26.4		0
-82.67	42.04	KINGSVILLE MOE	6134190	2019-06-02	2019	6	2	†	20		13		16.5		1.5		0		0		0		0		0
-82.67	42.04	KINGSVILLE MOE	6134190	2019-06-03	2019	6	3	†	16		10		13		5		0		0		0		0		0
-82.67	42.04	KINGSVILLE MOE	6134190	2019-06-04	2019	6	4	†	19		14		16.5		1.5		0		2		0		2		0
-82.67	42.04	KINGSVILLE MOE	6134190	2019-06-05	2019	6	5	†	24		17.5		20.8		0		2.8		11.3		0		11.3		0
-82.67	42.04	KINGSVILLE MOE	6134190	2019-06-06	2019	6	6	†	20		14		17		1		0		0		0		0		0
-82.67	42.04	KINGSVILLE MOE	6134190	2019-06-07	2019	6	7	†	24		14		19		0		1		0		0		0		0
-82.67	42.04	KINGSVILLE MOE	6134190	2019-06-08	2019	6	8
-82.67	42.04	KINGSVILLE MOE	6134190	2019-06-09	2019	6	9
-82.67	42.04	KINGSVILLE MOE	6134190	2019-06-10	2019	6	10	†	21.5		18		19.8		0		1.8		1.6		0		1.6		0
-82.67	42.04	KINGSVILLE MOE	6134190	2019-06-11	2019	6	11	†	22.5		11		16.8		1.2		0		0		0		0		0
-82.67	42.04	KINGSVILLE MOE	6134190	2019-06-12	2019	6	12	†	23.5		15.5		19.5		0		1.5		4.6		0		4.6		0
-82.67	42.04	KINGSVILLE MOE	6134190	2019-06-13	2019	6	13	†	18.5		14.5		16.5		1.5		0		5		0		5		0
-82.67	42.04	KINGSVILLE MOE	6134190	2019-06-14	2019	6	14	†	21.5		10		15.8		2.2		0		0	T	0		0	T	0
-82.67	42.04	KINGSVILLE MOE	6134190	2019-06-15	2019	6	15	†	19		17		18		0		0		3.6		0		3.6		0
-82.67	42.04	KINGSVILLE MOE	6134190	2019-06-16	2019	6	16	†	16.5		15		15.8		2.2		0		13.6		0		13.6		0
-82.67	42.04	KINGSVILLE MOE	6134190	2019-06-17	2019	6	17	†	22		13.5		17.8		0.2		0		0		0		0		0
-82.67	42.04	KINGSVILLE MOE	6134190	2019-06-18	2019	6	18	†	22		15		18.5		0		0.5		0		0		0		0	BC_T6	ES 2019
-82.67	42.04	KINGSVILLE MOE	6134190	2019-06-19	2019	6	19	†	23		16		19.5		0		1.5		0	T	0		0	T	0
-82.67	42.04	KINGSVILLE MOE	6134190	2019-06-20	2019	6	20	†	18		17		17.5		0.5		0		12.4		0		12.4		0
-82.67	42.04	KINGSVILLE MOE	6134190	2019-06-21	2019	6	21	†	24		13		18.5		0		0.5		0		0		0		0
-82.67	42.04	KINGSVILLE MOE	6134190	2019-06-22	2019	6	22	†	23		13		18		0		0		0		0		0		0
-82.67	42.04	KINGSVILLE MOE	6134190	2019-06-23	2019	6	23	†	24		13		18.5		0		0.5		0		0		0		0
-82.67	42.04	KINGSVILLE MOE	6134190	2019-06-24	2019	6	24	†	25		19		22		0		4		0		0		0		0
-82.67	42.04	KINGSVILLE MOE	6134190	2019-06-25	2019	6	25	†	27		19		23		0		5		0		0		0		0
-82.67	42.04	KINGSVILLE MOE	6134190	2019-06-26	2019	6	26	†	28		20		24		0		6		0	T	0		0	T	0
-82.67	42.04	KINGSVILLE MOE	6134190	2019-06-27	2019	6	27	†	27		20		23.5		0		5.5		0		0		0		0
-82.67	42.04	KINGSVILLE MOE	6134190	2019-06-28	2019	6	28	†	29		21		25		0		7		0		0		0		0
-82.67	42.04	KINGSVILLE MOE	6134190	2019-06-29	2019	6	29
-82.67	42.04	KINGSVILLE MOE	6134190	2019-06-30	2019	6	30	†	28		20		24		0		6		0		0		0		0
-82.67	42.04	KINGSVILLE MOE	6134190	2019-07-01	2019	7	1
-82.67	42.04	KINGSVILLE MOE	6134190	2019-07-02	2019	7	2
-82.67	42.04	KINGSVILLE MOE	6134190	2019-07-03	2019	7	3
-82.67	42.04	KINGSVILLE MOE	6134190	2019-07-04	2019	7	4	†	29		20		24.5		0		6.5		0		0		0		0
-82.67	42.04	KINGSVILLE MOE	6134190	2019-07-05	2019	7	5	†	30		23		26.5		0		8.5		5.8		0		5.8		0
-82.67	42.04	KINGSVILLE MOE	6134190	2019-07-06	2019	7	6	†	28.5		20.5		24.5		0		6.5		23.6		0		23.6		0
-82.67	42.04	KINGSVILLE MOE	6134190	2019-07-07	2019	7	7	†	27		20.5		23.8		0		5.8		0		0		0		0
-82.67	42.04	KINGSVILLE MOE	6134190	2019-07-08	2019	7	8
-82.67	42.04	KINGSVILLE MOE	6134190	2019-07-09	2019	7	9
-82.67	42.04	KINGSVILLE MOE	6134190	2019-07-10	2019	7	10	†	29		19		24		0		6		0		0		0		0
-82.67	42.04	KINGSVILLE MOE	6134190	2019-07-11	2019	7	11	†	31		23.5		27.3		0		9.3		0		0		0		0
-82.67	42.04	KINGSVILLE MOE	6134190	2019-07-12	2019	7	12	†	25		17		21		0		3		0		0		0		0
-82.67	42.04	KINGSVILLE MOE	6134190	2019-07-13	2019	7	13	†	30		17		23.5		0		5.5		0		0		0		0
-82.67	42.04	KINGSVILLE MOE	6134190	2019-07-14	2019	7	14	†	28		19		23.5		0		5.5		0		0		0		0
-82.67	42.04	KINGSVILLE MOE	6134190	2019-07-15	2019	7	15	†	29		19		24		0		6		0		0		0		0
-82.67	42.04	KINGSVILLE MOE	6134190	2019-07-16	2019	7	16	†	28		24.5		26.3		0		8.3		25		0		25		0
-82.67	42.04	KINGSVILLE MOE	6134190	2019-07-17	2019	7	17	†	29.5		22.5		26		0		8		5		0		5		0
-82.67	42.04	KINGSVILLE MOE	6134190	2019-07-18	2019	7	18	†	29		19		24		0		6		0		0		0		0
-82.67	42.04	KINGSVILLE MOE	6134190	2019-07-19	2019	7	19																			BC_T7_A	MS 2019
-82.93	42.33	WINDSOR RIVERSIDE	6139520	2019-07-19	2019	7	19	†	34		25		29.5		0		11.5		0		0		0		0	BC_T7_B	MS 2019
-82.67	42.04	KINGSVILLE MOE	6134190	2019-07-20	2019	7	20
-82.67	42.04	KINGSVILLE MOE	6134190	2019-07-21	2019	7	21	†	27		22		24.5		0		6.5		1.2		0		1.2		0
-82.67	42.04	KINGSVILLE MOE	6134190	2019-07-22	2019	7	22
-82.67	42.04	KINGSVILLE MOE	6134190	2019-07-23	2019	7	23
-82.67	42.04	KINGSVILLE MOE	6134190	2019-07-24	2019	7	24	†	25.5		15.5		20.5		0		2.5		0		0		0		0
-82.67	42.04	KINGSVILLE MOE	6134190	2019-07-25	2019	7	25	†	26.5		16		21.3		0		3.3		0		0		0		0
-82.67	42.04	KINGSVILLE MOE	6134190	2019-07-26	2019	7	26	†	27		19		23		0		5		0		0		0		0
-82.67	42.04	KINGSVILLE MOE	6134190	2019-07-27	2019	7	27	†	28		24		26		0		8		0		0		0		0
-82.67	42.04	KINGSVILLE MOE	6134190	2019-07-28	2019	7	28	†	30		23		26.5		0		8.5		0		0		0		0
-82.67	42.04	KINGSVILLE MOE	6134190	2019-07-29	2019	7	29	†	29		24		26.5		0		8.5		13.4		0		13.4		0
-82.67	42.04	KINGSVILLE MOE	6134190	2019-07-30	2019	7	30	†	27		20.5		23.8		0		5.8		0		0		0		0
-82.67	42.04	KINGSVILLE MOE	6134190	2019-07-31	2019	7	31
-82.67	42.04	KINGSVILLE MOE	6134190	2019-08-01	2019	8	1
-82.67	42.04	KINGSVILLE MOE	6134190	2019-08-02	2019	8	2	†	27.5		16.5		22		0		4		0		0		0		0
-82.67	42.04	KINGSVILLE MOE	6134190	2019-08-03	2019	8	3	†	27		16.5		21.8		0		3.8		0		0		0		0
-82.67	42.04	KINGSVILLE MOE	6134190	2019-08-04	2019	8	4	†	28		20		24		0		6		0		0		0		0
-82.67	42.04	KINGSVILLE MOE	6134190	2019-08-05	2019	8	5	†	28		20.5		24.3		0		6.3		0		0		0		0
-82.67	42.04	KINGSVILLE MOE	6134190	2019-08-06	2019	8	6	†	27		21		24		0		6		2.6		0		2.6		0
-82.67	42.04	KINGSVILLE MOE	6134190	2019-08-07	2019	8	7	†	28		20		24		0		6		0		0		0		0
-82.67	42.04	KINGSVILLE MOE	6134190	2019-08-08	2019	8	8	†	29		21		25		0		7		0		0		0		0
-82.67	42.04	KINGSVILLE MOE	6134190	2019-08-09	2019	8	9	†	27		15		21		0		3		0		0		0		0
-82.67	42.04	KINGSVILLE MOE	6134190	2019-08-10	2019	8	10	†	27		15		21		0		3		0		0		0		0
-82.67	42.04	KINGSVILLE MOE	6134190	2019-08-11	2019	8	11	†	28		19		23.5		0		5.5		0		0		0		0
-82.67	42.04	KINGSVILLE MOE	6134190	2019-08-12	2019	8	12	†	26.5		23.5		25		0		7		0		0		0		0
-82.67	42.04	KINGSVILLE MOE	6134190	2019-08-13	2019	8	13	†	27		21.5		24.3		0		6.3		0		0		0		0
-82.67	42.04	KINGSVILLE MOE	6134190	2019-08-14	2019	8	14
-82.67	42.04	KINGSVILLE MOE	6134190	2019-08-15	2019	8	15
-82.67	42.04	KINGSVILLE MOE	6134190	2019-08-16	2019	8	16	†	25		18.5		21.8		0		3.8		6.2		0		6.2		0
-82.67	42.04	KINGSVILLE MOE	6134190	2019-08-17	2019	8	17	†	27.5		20.5		24		0		6		1		0		1		0
-82.67	42.04	KINGSVILLE MOE	6134190	2019-08-18	2019	8	18
-82.67	42.04	KINGSVILLE MOE	6134190	2019-08-19	2019	8	19
-82.67	42.04	KINGSVILLE MOE	6134190	2019-08-20	2019	8	20
-82.67	42.04	KINGSVILLE MOE	6134190	2019-08-21	2019	8	21	†	27.5		20		23.8		0		5.8		0		0		0		0
-82.67	42.04	KINGSVILLE MOE	6134190	2019-08-22	2019	8	22	†	24		19		21.5		0		3.5		0		0		0		0	BC_T8	LS 2019
-82.67	42.04	KINGSVILLE MOE	6134190	2019-08-23	2019	8	23
-82.67	42.04	KINGSVILLE MOE	6134190	2019-08-24	2019	8	24
-82.67	42.04	KINGSVILLE MOE	6134190	2019-08-25	2019	8	25
-82.67	42.04	KINGSVILLE MOE	6134190	2019-08-26	2019	8	26	†	24		20		22		0		4		11		0		11		0
-82.67	42.04	KINGSVILLE MOE	6134190	2019-08-27	2019	8	27	†	25		19		22		0		4		1.2		0		1.2		0
-82.67	42.04	KINGSVILLE MOE	6134190	2019-08-28	2019	8	28
-82.67	42.04	KINGSVILLE MOE	6134190	2019-08-29	2019	8	29
-82.67	42.04	KINGSVILLE MOE	6134190	2019-08-30	2019	8	30	†	25.5		17.5		21.5		0		3.5		0		0		0		0
-82.67	42.04	KINGSVILLE MOE	6134190	2019-08-31	2019	8	31	†	22		14		18		0		0		0		0		0		0
-82.67	42.04	KINGSVILLE MOE	6134190	2019-09-01	2019	9	1	†	20.5		15.5		18		0		0		3.6		0		3.6		0
-82.67	42.04	KINGSVILLE MOE	6134190	2019-09-02	2019	9	2	†	25		17		21		0		3		12		0		12		0
-82.67	42.04	KINGSVILLE MOE	6134190	2019-09-03	2019	9	3	†	24.5		17		20.8		0		2.8		0		0		0		0
-82.67	42.04	KINGSVILLE MOE	6134190	2019-09-04	2019	9	4	†	22		18.5		20.3		0		2.3		0		0		0		0
-82.67	42.04	KINGSVILLE MOE	6134190	2019-09-05	2019	9	5	†	22		14		18		0		0		0		0		0		0
-82.67	42.04	KINGSVILLE MOE	6134190	2019-09-06	2019	9	6	†	22		13.5		17.8		0.2		0		0		0		0		0
-82.67	42.04	KINGSVILLE MOE	6134190	2019-09-07	2019	9	7	†	23		16		19.5		0		1.5		0		0		0		0
-82.67	42.04	KINGSVILLE MOE	6134190	2019-09-08	2019	9	8	†	21		15.5		18.3		0		0.3		0		0		0		0
-82.67	42.04	KINGSVILLE MOE	6134190	2019-09-09	2019	9	9	†	21.5		13		17.3		0.7		0		0		0		0		0
-82.67	42.04	KINGSVILLE MOE	6134190	2019-09-10	2019	9	10	†	28		17.5		22.8		0		4.8		0		0		0		0
-82.67	42.04	KINGSVILLE MOE	6134190	2019-09-11	2019	9	11	†	27.5		21.5		24.5		0		6.5		43.8		0		43.8		0
-82.67	42.04	KINGSVILLE MOE	6134190	2019-09-12	2019	9	12	†	22.5		18.5		20.5		0		2.5		0	T	0		0	T	0
-82.67	42.04	KINGSVILLE MOE	6134190	2019-09-13	2019	9	13	†	28		18.5		23.3		0		5.3		2.8		0		2.8		0
-82.67	42.04	KINGSVILLE MOE	6134190	2019-09-14	2019	9	14	†	22.5		14.5		18.5		0		0.5		0		0		0		0
-82.67	42.04	KINGSVILLE MOE	6134190	2019-09-15	2019	9	15	†	23		16		19.5		0		1.5		1		0		1		0
-82.67	42.04	KINGSVILLE MOE	6134190	2019-09-16	2019	9	16	†	24		19		21.5		0		3.5		0		0		0		0
-82.67	42.04	KINGSVILLE MOE	6134190	2019-09-17	2019	9	17	†	23.5		18		20.8		0		2.8		0		0		0		0
-82.67	42.04	KINGSVILLE MOE	6134190	2019-09-18	2019	9	18	†	24.5		16		20.3		0		2.3		0		0		0		0
-82.67	42.04	KINGSVILLE MOE	6134190	2019-09-19	2019	9	19	†	24		19		21.5		0		3.5		0		0		0		0
-82.67	42.04	KINGSVILLE MOE	6134190	2019-09-20	2019	9	20	†	24		20		22		0		4		0		0		0		0
-82.67	42.04	KINGSVILLE MOE	6134190	2019-09-21	2019	9	21	†	27		20		23.5		0		5.5		0		0		0		0
-82.67	42.04	KINGSVILLE MOE	6134190	2019-09-22	2019	9	22	†	27		22		24.5		0		6.5		0.8		0		0.8		0
-82.67	42.04	KINGSVILLE MOE	6134190	2019-09-23	2019	9	23
-82.67	42.04	KINGSVILLE MOE	6134190	2019-09-24	2019	9	24
-82.67	42.04	KINGSVILLE MOE	6134190	2019-09-25	2019	9	25
-82.67	42.04	KINGSVILLE MOE	6134190	2019-09-26	2019	9	26
-82.67	42.04	KINGSVILLE MOE	6134190	2019-09-27	2019	9	27	†	24		10		17		1		0		15.4		0		15.4		0
-82.67	42.04	KINGSVILLE MOE	6134190	2019-09-28	2019	9	28	†	22.5		18		20.3		0		2.3		0	T	0		0	T	0
-82.67	42.04	KINGSVILLE MOE	6134190	2019-09-29	2019	9	29	†	19		13		16		2		0		0.2		0		0.2		0
-82.67	42.04	KINGSVILLE MOE	6134190	2019-09-30	2019	9	30	†	24		15.5		19.8		0		1.8		0	T	0		0	T	0
-82.67	42.04	KINGSVILLE MOE	6134190	2019-10-01	2019	10	1	†	29		21		25		0		7		0		0		0		0
-82.67	42.04	KINGSVILLE MOE	6134190	2019-10-02	2019	10	2	†	21		16.5		18.8		0		0.8		28		0		28		0
-82.67	42.04	KINGSVILLE MOE	6134190	2019-10-03	2019	10	3	†	21		14.5		17.8		0.2		0		0	T	0		0	T	0
-82.67	42.04	KINGSVILLE MOE	6134190	2019-10-04	2019	10	4	†	15		10		12.5		5.5		0		0		0		0		0
-82.67	42.04	KINGSVILLE MOE	6134190	2019-10-05	2019	10	5	†	19		8		13.5		4.5		0		1		0		1		0
-82.67	42.04	KINGSVILLE MOE	6134190	2019-10-06	2019	10	6	†	21		11		16		2		0		1.2		0		1.2		0
-82.67	42.04	KINGSVILLE MOE	6134190	2019-10-07	2019	10	7	†	18		12		15		3		0		0		0		0		0
-82.67	42.04	KINGSVILLE MOE	6134190	2019-10-08	2019	10	8	†	20		10		15		3		0		0		0		0		0
-82.67	42.04	KINGSVILLE MOE	6134190	2019-10-09	2019	10	9
-82.67	42.04	KINGSVILLE MOE	6134190	2019-10-10	2019	10	10
-82.67	42.04	KINGSVILLE MOE	6134190	2019-10-11	2019	10	11	†	22		16		19		0		1		5		0		5		0
-82.67	42.04	KINGSVILLE MOE	6134190	2019-10-12	2019	10	12	†	11.5		5		8.3		9.7		0		0.5		0		0.5		0
-82.67	42.04	KINGSVILLE MOE	6134190	2019-10-13	2019	10	13	†	17.5		9		13.3		4.7		0		0		0		0		0
-82.67	42.04	KINGSVILLE MOE	6134190	2019-10-14	2019	10	14	†	13		7		10		8		0		0		0		0		0
-82.67	42.04	KINGSVILLE MOE	6134190	2019-10-15	2019	10	15	†	18		3		10.5		7.5		0		4		0		4		0
-82.67	42.04	KINGSVILLE MOE	6134190	2019-10-16	2019	10	16
-82.67	42.04	KINGSVILLE MOE	6134190	2019-10-17	2019	10	17
-82.67	42.04	KINGSVILLE MOE	6134190	2019-10-18	2019	10	18	†	12		7		9.5		8.5		0		0		0		0		0
-82.67	42.04	KINGSVILLE MOE	6134190	2019-10-19	2019	10	19	†	14.5		5		9.8		8.2		0		0		0		0		0
-82.67	42.04	KINGSVILLE MOE	6134190	2019-10-20	2019	10	20	†	18		11		14.5		3.5		0		0		0		0		0
-82.67	42.04	KINGSVILLE MOE	6134190	2019-10-21	2019	10	21	†	20		10.5		15.3		2.7		0		10		0		10		0
-82.67	42.04	KINGSVILLE MOE	6134190	2019-10-22	2019	10	22	†	14.5		10.5		12.5		5.5		0		0.6		0		0.6		0
-82.67	42.04	KINGSVILLE MOE	6134190	2019-10-23	2019	10	23
-82.67	42.04	KINGSVILLE MOE	6134190	2019-10-24	2019	10	24
-82.67	42.04	KINGSVILLE MOE	6134190	2019-10-25	2019	10	25
-82.67	42.04	KINGSVILLE MOE	6134190	2019-10-26	2019	10	26	†	15		4.5		9.8		8.2		0		25.8		0		25.8		0
-82.67	42.04	KINGSVILLE MOE	6134190	2019-10-27	2019	10	27	†	14		10.5		12.3		5.7		0		0	T	0		0	T	0
-82.67	42.04	KINGSVILLE MOE	6134190	2019-10-28	2019	10	28
-82.67	42.04	KINGSVILLE MOE	6134190	2019-10-29	2019	10	29
-82.67	42.04	KINGSVILLE MOE	6134190	2019-10-30	2019	10	30	†	9		7		8		10		0		13.4		0		13.4		0
-82.67	42.04	KINGSVILLE MOE	6134190	2019-10-31	2019	10	31	†	10.5		8		9.3		8.7		0		19		0		19		0
-82.67	42.04	KINGSVILLE MOE	6134190	2019-11-01	2019	11	1	†	8		1.5		4.8		13.2		0		0		0		0		0
-82.67	42.04	KINGSVILLE MOE	6134190	2019-11-02	2019	11	2
-82.67	42.04	KINGSVILLE MOE	6134190	2019-11-03	2019	11	3
-82.67	42.04	KINGSVILLE MOE	6134190	2019-11-04	2019	11	4	†	12		6.5		9.3		8.7		0		0		0		0		0
-82.67	42.04	KINGSVILLE MOE	6134190	2019-11-05	2019	11	5	†	8.5		5		6.8		11.2		0		0		0		0		0
-82.67	42.04	KINGSVILLE MOE	6134190	2019-11-06	2019	11	6
-82.67	42.04	KINGSVILLE MOE	6134190	2019-11-07	2019	11	7
-82.67	42.04	KINGSVILLE MOE	6134190	2019-11-08	2019	11	8	†	3		-5		-1		19		0		0		0		0		0
-82.67	42.04	KINGSVILLE MOE	6134190	2019-11-09	2019	11	9	†	5		-1		2		16		0		0		0		0		0
-82.67	42.04	KINGSVILLE MOE	6134190	2019-11-10	2019	11	10	†	8		4		6		12		0		0.6		2		2.6		0
-82.67	42.04	KINGSVILLE MOE	6134190	2019-11-11	2019	11	11	†	0		0		0		18		0		0		21		21		2
-82.67	42.04	KINGSVILLE MOE	6134190	2019-11-12	2019	11	12	†	-4		-6		-5		23		0		0		0		0		23
-82.67	42.04	KINGSVILLE MOE	6134190	2019-11-13	2019	11	13	†	0		-11		-5.5		23.5		0		0		1		1		20
-82.67	42.04	KINGSVILLE MOE	6134190	2019-11-14	2019	11	14	†	1		-4		-1.5		19.5		0		0		0		0		4	BC_T9	F 2019
-82.67	42.04	KINGSVILLE MOE	6134190	2019-11-15	2019	11	15	†	0.5		-2		-0.8		18.8		0		0		0		0		0
-82.67	42.04	KINGSVILLE MOE	6134190	2019-11-16	2019	11	16	†	0.5		-5		-2.3		20.3		0		0		0		0		0
-82.67	42.04	KINGSVILLE MOE	6134190	2019-11-17	2019	11	17	†	5		-5		0		18		0		0		0		0		0
-82.67	42.04	KINGSVILLE MOE	6134190	2019-11-18	2019	11	18	†	9		1		5		13		0		0		0		0		0
-82.67	42.04	KINGSVILLE MOE	6134190	2019-11-19	2019	11	19	†	5		-1		2		16		0		0		0		0		0
-82.67	42.04	KINGSVILLE MOE	6134190	2019-11-20	2019	11	20	†	6		-3		1.5		16.5		0		0		0		0		0
-82.67	42.04	KINGSVILLE MOE	6134190	2019-11-21	2019	11	21	†	10		4		7		11		0		0.8		0		0.8		0
-82.67	42.04	KINGSVILLE MOE	6134190	2019-11-22	2019	11	22	†	2.5		2		2.3		15.7		0		0		0		0		0
-82.67	42.04	KINGSVILLE MOE	6134190	2019-11-23	2019	11	23	†	3.5		-3		0.3		17.7		0		0		0		0		0
-82.67	42.04	KINGSVILLE MOE	6134190	2019-11-24	2019	11	24	†	5		-1		2		16		0		0.2		0		0.2		0
-82.67	42.04	KINGSVILLE MOE	6134190	2019-11-25	2019	11	25	†	8.5		4		6.3		11.7		0		0		0		0		0
-82.67	42.04	KINGSVILLE MOE	6134190	2019-11-26	2019	11	26	†	10.5		4		7.3		10.7		0		9.4		0		9.4		0
-82.67	42.04	KINGSVILLE MOE	6134190	2019-11-27	2019	11	27	†	10.5		5		7.8		10.2		0		0		0		0		0
-82.67	42.04	KINGSVILLE MOE	6134190	2019-11-28	2019	11	28	†	4		2		3		15		0		0		0		0		0
-82.67	42.04	KINGSVILLE MOE	6134190	2019-11-29	2019	11	29	†	2		0		1		17		0		0		0		0		0
-82.67	42.04	KINGSVILLE MOE	6134190	2019-11-30	2019	11	30	†	5.5		-1		2.3		15.7		0		9		0		9		0
-82.67	42.04	KINGSVILLE MOE	6134190	2019-12-01	2019	12	1	†	5.5		2.5		4		14		0		2		0		2		0
-82.67	42.04	KINGSVILLE MOE	6134190	2019-12-02	2019	12	2	†	2.5		0		1.3		16.7		0		0		0	T	0	T	0
-82.67	42.04	KINGSVILLE MOE	6134190	2019-12-03	2019	12	3	†	2.5		-1		0.8		17.2		0		2.2		0		2.2		0
-82.67	42.04	KINGSVILLE MOE	6134190	2019-12-04	2019	12	4	†	3.5		1		2.3		15.7		0		0		0		0		0
-82.67	42.04	KINGSVILLE MOE	6134190	2019-12-05	2019	12	5	†	4.5		-0.5		2		16		0		0		0		0		0
-82.67	42.04	KINGSVILLE MOE	6134190	2019-12-06	2019	12	6	†	5.5		2.5		4		14		0		0		0		0		0
-82.67	42.04	KINGSVILLE MOE	6134190	2019-12-07	2019	12	7
-82.67	42.04	KINGSVILLE MOE	6134190	2019-12-08	2019	12	8
-82.67	42.04	KINGSVILLE MOE	6134190	2019-12-09	2019	12	9	†	8		5.5		6.8		11.2		0		6		0		6		0
-82.67	42.04	KINGSVILLE MOE	6134190	2019-12-10	2019	12	10	†	0		-1.5		-0.8		18.8		0		0		0		0		0
-82.67	42.04	KINGSVILLE MOE	6134190	2019-12-11	2019	12	11	†	-3.5		-6		-4.8		22.8		0		0		0		0		0
-82.67	42.04	KINGSVILLE MOE	6134190	2019-12-12	2019	12	12	†	2		-8		-3		21		0		0		0		0		0
-82.67	42.04	KINGSVILLE MOE	6134190	2019-12-13	2019	12	13	†	4		1		2.5		15.5		0		1		0		1		0
-82.67	42.04	KINGSVILLE MOE	6134190	2019-12-14	2019	12	14	†	4		1		2.5		15.5		0		0		0		0		0
-82.67	42.04	KINGSVILLE MOE	6134190	2019-12-15	2019	12	15	†	1.5		-1		0.3		17.7		0		0		0		0		0
-82.67	42.04	KINGSVILLE MOE	6134190	2019-12-16	2019	12	16	†	3		-2		0.5		17.5		0		0		0	T	0	T	0
-82.67	42.04	KINGSVILLE MOE	6134190	2019-12-17	2019	12	17	†	0		-2		-1		19		0		0		0		0		0
-82.67	42.04	KINGSVILLE MOE	6134190	2019-12-18	2019	12	18	†	-6		-8		-7		25		0		0		0		0		0
-82.67	42.04	KINGSVILLE MOE	6134190	2019-12-19	2019	12	19	†	-1		-11		-6		24		0		0		0		0		0
-82.67	42.04	KINGSVILLE MOE	6134190	2019-12-20	2019	12	20	†	2		-5		-1.5		19.5		0		0		0		0		0
-82.67	42.04	KINGSVILLE MOE	6134190	2019-12-21	2019	12	21	†	4		-1		1.5		16.5		0		0		0		0		0
-82.67	42.04	KINGSVILLE MOE	6134190	2019-12-22	2019	12	22	†	5		0		2.5		15.5		0		0		0		0		0
-82.67	42.04	KINGSVILLE MOE	6134190	2019-12-23	2019	12	23	†	7		1		4		14		0		0		0		0		0
-82.67	42.04	KINGSVILLE MOE	6134190	2019-12-24	2019	12	24	†	5		0		2.5		15.5		0		0		0		0		0
-82.67	42.04	KINGSVILLE MOE	6134190	2019-12-25	2019	12	25	†	9		-0.5		4.3		13.7		0		0		0		0		0
-82.67	42.04	KINGSVILLE MOE	6134190	2019-12-26	2019	12	26	†	11.5		3		7.3		10.7		0		0		0		0		0
-82.67	42.04	KINGSVILLE MOE	6134190	2019-12-27	2019	12	27	†	10.5		5		7.8		10.2		0		0		0		0		0
-82.67	42.04	KINGSVILLE MOE	6134190	2019-12-28	2019	12	28	†	6		1		3.5		14.5		0		2		0		2		0
-82.67	42.04	KINGSVILLE MOE	6134190	2019-12-29	2019	12	29	†	9		1		5		13		0		30.8		0		30.8		0
-82.67	42.04	KINGSVILLE MOE	6134190	2019-12-30	2019	12	30	†	6		3		4.5		13.5		0		0	T	0	T	0	T	0
-82.67	42.04	KINGSVILLE MOE	6134190	2019-12-31	2019	12	31	†	1		-1.5		-0.3		18.3		0		0		3		3		0
-82.67	42.04	KINGSVILLE MOE	6134190	2020-01-01	2020	1	1	†	3.5		-2		0.8		17.2		0		0		0		0		0
-82.67	42.04	KINGSVILLE MOE	6134190	2020-01-02	2020	1	2
-82.67	42.04	KINGSVILLE MOE	6134190	2020-01-03	2020	1	3
-82.67	42.04	KINGSVILLE MOE	6134190	2020-01-04	2020	1	4	†	2.5		0		1.3		16.7		0		0	T	0	T	0	T	0
-82.67	42.04	KINGSVILLE MOE	6134190	2020-01-05	2020	1	5	†	4		-1		1.5		16.5		0		0		0	T	0	T	0
-82.67	42.04	KINGSVILLE MOE	6134190	2020-01-06	2020	1	6	†	4		-1		1.5		16.5		0		0		0		0		0
-82.67	42.04	KINGSVILLE MOE	6134190	2020-01-07	2020	1	7	†	4		-1		1.5		16.5		0		0		0	T	0	T	0
-82.67	42.04	KINGSVILLE MOE	6134190	2020-01-08	2020	1	8	†	2		-5		-1.5		19.5		0		0		0		0		0
-82.67	42.04	KINGSVILLE MOE	6134190	2020-01-09	2020	1	9
-82.67	42.04	KINGSVILLE MOE	6134190	2020-01-10	2020	1	10
-82.67	42.04	KINGSVILLE MOE	6134190	2020-01-11	2020	1	11	†	12		3		7.5		10.5		0		18		0	T	18		0
-82.67	42.04	KINGSVILLE MOE	6134190	2020-01-12	2020	1	12	†	1.5		-4		-1.3		19.3		0		0		0		0		0
-82.67	42.04	KINGSVILLE MOE	6134190	2020-01-13	2020	1	13	†	3.5		-2.5		0.5		17.5		0		0		0		0		0
-82.67	42.04	KINGSVILLE MOE	6134190	2020-01-14	2020	1	14	†	5		1		3		15		0		0		0		0		0
-82.67	42.04	KINGSVILLE MOE	6134190	2020-01-15	2020	1	15	†	5		-2		1.5		16.5		0		0	T	0		0	T	0
-82.67	42.04	KINGSVILLE MOE	6134190	2020-01-16	2020	1	16	†	2		-1.5		0.3		17.7		0		0		0		0		0
-82.67	42.04	KINGSVILLE MOE	6134190	2020-01-17	2020	1	17	†	0		-7		-3.5		21.5		0		0	T	16.6		16.6		0
-82.67	42.04	KINGSVILLE MOE	6134190	2020-01-18	2020	1	18	†	4.5		-3.5		0.5		17.5		0		0		0		0		0
-82.67	42.04	KINGSVILLE MOE	6134190	2020-01-19	2020	1	19	†	-6		-8.5		-7.3		25.3		0		0		0	T	0	T	13
-82.67	42.04	KINGSVILLE MOE	6134190	2020-01-20	2020	1	20	†	-3		-10		-6.5		24.5		0		0		0		0		1
-82.67	42.04	KINGSVILLE MOE	6134190	2020-01-21	2020	1	21	†	-2		-9		-5.5		23.5		0		0		0		0		1
-82.67	42.04	KINGSVILLE MOE	6134190	2020-01-22	2020	1	22	†	2		-4.5		-1.3		19.3		0		0		0		0		10
-82.67	42.04	KINGSVILLE MOE	6134190	2020-01-23	2020	1	23	†	3.5		-1		1.3		16.7		0		0	T	0		0	T	10
-82.67	42.04	KINGSVILLE MOE	6134190	2020-01-24	2020	1	24
-82.67	42.04	KINGSVILLE MOE	6134190	2020-01-25	2020	1	25	†	2		1		1.5		16.5		0		0	T	0	T	0	T	0
-82.67	42.04	KINGSVILLE MOE	6134190	2020-01-26	2020	1	26	†	1.5		0		0.8		17.2		0		0	T	0	T	0	T	0
-82.67	42.04	KINGSVILLE MOE	6134190	2020-01-27	2020	1	27	†	2		0		1		17		0		0		0		0		0
-82.67	42.04	KINGSVILLE MOE	6134190	2020-01-28	2020	1	28	†	1.5		0		0.8		17.2		0		0		0		0		0
-82.67	42.04	KINGSVILLE MOE	6134190	2020-01-29	2020	1	29	†	0		-2		-1		19		0		0		0	T	0	T	0
-82.67	42.04	KINGSVILLE MOE	6134190	2020-01-30	2020	1	30	†	-1		-2		-1.5		19.5		0		0		0	T	0	T	0
-82.67	42.04	KINGSVILLE MOE	6134190	2020-01-31	2020	1	31	†	1		-4		-1.5		19.5		0		0		0	T	0	T	0
-82.67	42.04	KINGSVILLE MOE	6134190	2020-02-01	2020	2	1	†	1		-4		-1.5		19.5		0		0		0	T	0	T	0
-82.67	42.04	KINGSVILLE MOE	6134190	2020-02-02	2020	2	2	†	10		-3		3.5		14.5		0		0		0		0		0
-82.67	42.04	KINGSVILLE MOE	6134190	2020-02-03	2020	2	3
-82.67	42.04	KINGSVILLE MOE	6134190	2020-02-04	2020	2	4
-82.67	42.04	KINGSVILLE MOE	6134190	2020-02-05	2020	2	5	†	-1		-4		-2.5		20.5		0		0	T	2		2		0
-82.67	42.04	KINGSVILLE MOE	6134190	2020-02-06	2020	2	6	†	-3		-5		-4		22		0		0	T	0.6		0.6		2
-82.67	42.04	KINGSVILLE MOE	6134190	2020-02-07	2020	2	7	†	1		-4		-1.5		19.5		0		0		1		1		2
-82.67	42.04	KINGSVILLE MOE	6134190	2020-02-08	2020	2	8	†	-1		-3		-2		20		0		0		0	T	0	T	0
-82.67	42.04	KINGSVILLE MOE	6134190	2020-02-09	2020	2	9	†	2		-2		0		18		0		0		0		0		0
-82.67	42.04	KINGSVILLE MOE	6134190	2020-02-10	2020	2	10	†	2		0		1		17		0		0		0		0		5
-82.67	42.04	KINGSVILLE MOE	6134190	2020-02-11	2020	2	11	†	3		-1.5		0.8		17.2		0		0		0		0		0
-82.67	42.04	KINGSVILLE MOE	6134190	2020-02-12	2020	2	12	†	1		-4		-1.5		19.5		0		0		3		3		0
-82.67	42.04	KINGSVILLE MOE	6134190	2020-02-13	2020	2	13	†	0		-5		-2.5		20.5		0		0		3		3		0
-82.67	42.04	KINGSVILLE MOE	6134190	2020-02-14	2020	2	14	†	-6		-16		-11		29		0		0		0		0		6
-82.67	42.04	KINGSVILLE MOE	6134190	2020-02-15	2020	2	15	†	2		-12		-5		23		0		0		0		0		6
-82.67	42.04	KINGSVILLE MOE	6134190	2020-02-16	2020	2	16	†	3		-1		1		17		0		0		0		0		0
-82.67	42.04	KINGSVILLE MOE	6134190	2020-02-17	2020	2	17	†	4		-6		-1		19		0		0		0		0		0
-82.67	42.04	KINGSVILLE MOE	6134190	2020-02-18	2020	2	18	†	6		0		3		15		0		0		0		0		0
-82.67	42.04	KINGSVILLE MOE	6134190	2020-02-19	2020	2	19	†	-0.5		-4		-2.3		20.3		0		0		0		0		0
-82.67	42.04	KINGSVILLE MOE	6134190	2020-02-20	2020	2	20	†	7		-8		-0.5		18.5		0		0		0		0		0
-82.67	42.04	KINGSVILLE MOE	6134190	2020-02-21	2020	2	21	†	0.5		-9		-4.3		22.3		0		0		0		0		0
-82.67	42.04	KINGSVILLE MOE	6134190	2020-02-22	2020	2	22	†	4.5		-2		1.3		16.7		0		0		0		0		0
-82.67	42.04	KINGSVILLE MOE	6134190	2020-02-23	2020	2	23	†	6		0		3		15		0		0		0		0		0
-82.67	42.04	KINGSVILLE MOE	6134190	2020-02-24	2020	2	24	†	6		1		3.5		14.5		0		0	T	0		0	T	0
-82.67	42.04	KINGSVILLE MOE	6134190	2020-02-25	2020	2	25	†	4		1.5		2.8		15.2		0		0		2		2		0
-82.67	42.04	KINGSVILLE MOE	6134190	2020-02-26	2020	2	26
-82.67	42.04	KINGSVILLE MOE	6134190	2020-02-27	2020	2	27
-82.67	42.04	KINGSVILLE MOE	6134190	2020-02-28	2020	2	28	†	-2		-7.5		-4.8		22.8		0		0		0		0		0
-82.67	42.04	KINGSVILLE MOE	6134190	2020-02-29	2020	2	29	†	0		-7		-3.5		21.5		0		0		0		0		0
-82.67	42.04	KINGSVILLE MOE	6134190	2020-03-01	2020	3	1	†	7		-4.5		1.3		16.7		0		6		0		6		0
-82.67	42.04	KINGSVILLE MOE	6134190	2020-03-02	2020	3	2	†	6.5		2.5		4.5		13.5		0		6		0		6		0
-82.67	42.04	KINGSVILLE MOE	6134190	2020-03-03	2020	3	3	†	8		-1		3.5		14.5		0		0		0		0		0
-82.67	42.04	KINGSVILLE MOE	6134190	2020-03-04	2020	3	4
-82.67	42.04	KINGSVILLE MOE	6134190	2020-03-05	2020	3	5
-82.67	42.04	KINGSVILLE MOE	6134190	2020-03-06	2020	3	6	†	3		-0.5		1.3		16.7		0		0		0		0		0
-82.67	42.04	KINGSVILLE MOE	6134190	2020-03-07	2020	3	7	†	3		-3		0		18		0		0		0		0		0
-82.67	42.04	KINGSVILLE MOE	6134190	2020-03-08	2020	3	8
-82.67	42.04	KINGSVILLE MOE	6134190	2020-03-09	2020	3	9
-82.67	42.04	KINGSVILLE MOE	6134190	2020-03-10	2020	3	10
-82.67	42.04	KINGSVILLE MOE	6134190	2020-03-11	2020	3	11
-82.67	42.04	KINGSVILLE MOE	6134190	2020-03-12	2020	3	12
-82.67	42.04	KINGSVILLE MOE	6134190	2020-03-13	2020	3	13	†	9		1.5		5.3		12.7		0		0		0		0		0
-82.67	42.04	KINGSVILLE MOE	6134190	2020-03-14	2020	3	14	†	2.5		0		1.3		16.7		0		0		0		0		0
-82.67	42.04	KINGSVILLE MOE	6134190	2020-03-15	2020	3	15
-82.67	42.04	KINGSVILLE MOE	6134190	2020-03-16	2020	3	16
-82.67	42.04	KINGSVILLE MOE	6134190	2020-03-17	2020	3	17	†	7		1		4		14		0		0		0		0		0
-82.67	42.04	KINGSVILLE MOE	6134190	2020-03-18	2020	3	18	†	6		-0.5		2.8		15.2		0		0		0		0		0
-82.67	42.04	KINGSVILLE MOE	6134190	2020-03-19	2020	3	19	†	13		3		8		10		0		6		0		6		0
-82.67	42.04	KINGSVILLE MOE	6134190	2020-03-20	2020	3	20	†	17		5		11		7		0		0		0		0		0
-82.67	42.04	KINGSVILLE MOE	6134190	2020-03-21	2020	3	21	†	1		-3		-1		19		0		0		0		0		0
-82.67	42.04	KINGSVILLE MOE	6134190	2020-03-22	2020	3	22	†	3		-5		-1		19		0		4.8		2		6.8		0
-82.67	42.04	KINGSVILLE MOE	6134190	2020-03-23	2020	3	23	†	5.5		0		2.8		15.2		0		1.8		0		1.8		0
-82.67	42.04	KINGSVILLE MOE	6134190	2020-03-24	2020	3	24	†	4.5		2.5		3.5		14.5		0		0		0		0		0
-82.67	42.04	KINGSVILLE MOE	6134190	2020-03-25	2020	3	25	†	7		0.5		3.8		14.2		0		0		0		0		0
-82.67	42.04	KINGSVILLE MOE	6134190	2020-03-26	2020	3	26	†	14.5		3.5		9		9		0		4.4		0		4.4		0
-82.67	42.04	KINGSVILLE MOE	6134190	2020-03-27	2020	3	27	†	6.5		2.5		4.5		13.5		0		27.4		0		27.4		0
-82.67	42.04	KINGSVILLE MOE	6134190	2020-03-28	2020	3	28	†	11.5		4		7.8		10.2		0		21.8		0		21.8		0
-82.67	42.04	KINGSVILLE MOE	6134190	2020-03-29	2020	3	29	†	14		6		10		8		0		0		0		0		0
-82.67	42.04	KINGSVILLE MOE	6134190	2020-03-30	2020	3	30	†	7		6		6.5		11.5		0		0		0		0		0
-82.67	42.04	KINGSVILLE MOE	6134190	2020-03-31	2020	3	31
-82.67	42.04	KINGSVILLE MOE	6134190	2020-04-01	2020	4	1
-82.67	42.04	KINGSVILLE MOE	6134190	2020-04-02	2020	4	2	†	14		3.5		8.8		9.2		0		0		0		0		0
-82.67	42.04	KINGSVILLE MOE	6134190	2020-04-03	2020	4	3	†	13		4		8.5		9.5		0		0		0		0		0
-82.67	42.04	KINGSVILLE MOE	6134190	2020-04-04	2020	4	4	†	12		1		6.5		11.5		0		0		0		0		0
-82.67	42.04	KINGSVILLE MOE	6134190	2020-04-05	2020	4	5	†	9.5		4		6.8		11.2		0		0		0		0		0
-82.67	42.04	KINGSVILLE MOE	6134190	2020-04-06	2020	4	6	†	11		0		5.5		12.5		0		0		0		0		0
-82.67	42.04	KINGSVILLE MOE	6134190	2020-04-07	2020	4	7	†	15		6		10.5		7.5		0		19.4		0		19.4		0
-82.67	42.04	KINGSVILLE MOE	6134190	2020-04-08	2020	4	8	†	14		8		11		7		0		5.8		0		5.8		0
-82.67	42.04	KINGSVILLE MOE	6134190	2020-04-09	2020	4	9	†	9.5		2		5.8		12.2		0		1.6		0		1.6		0
-82.67	42.04	KINGSVILLE MOE	6134190	2020-04-10	2020	4	10	†	7.5		0		3.8		14.2		0		0		0		0		0
-82.67	42.04	KINGSVILLE MOE	6134190	2020-04-11	2020	4	11	†	10.5		1		5.8		12.2		0		1.8		0		1.8		0
-82.67	42.04	KINGSVILLE MOE	6134190	2020-04-12	2020	4	12	†	13		7		10		8		0		5.5		0		5.5		0
-82.67	42.04	KINGSVILLE MOE	6134190	2020-04-13	2020	4	13	†	12		7		9.5		8.5		0		0		0		0		0
-82.67	42.04	KINGSVILLE MOE	6134190	2020-04-14	2020	4	14	†	5.5		-1		2.3		15.7		0		0		0		0		0
-82.67	42.04	KINGSVILLE MOE	6134190	2020-04-15	2020	4	15	†	3		-6		-1.5		19.5		0		0		0	T	0	T	0
-82.67	42.04	KINGSVILLE MOE	6134190	2020-04-16	2020	4	16	†	5		-9.5		-2.3		20.3		0		0		0		0		0
-82.67	42.04	KINGSVILLE MOE	6134190	2020-04-17	2020	4	17	†	3.5		-1		1.3		16.7		0		0		8		8		0
-82.67	42.04	KINGSVILLE MOE	6134190	2020-04-18	2020	4	18	†	9		-1		4		14		0		0		0		0		4
-82.67	42.04	KINGSVILLE MOE	6134190	2020-04-19	2020	4	19	†	12.5		7		9.8		8.2		0		0		0		0		0
-82.67	42.04	KINGSVILLE MOE	6134190	2020-04-20	2020	4	20	†	11		-0.5		5.3		12.7		0		13.8		0		13.8		0
-82.67	42.04	KINGSVILLE MOE	6134190	2020-04-21	2020	4	21	†	6.5		4		5.3		12.7		0		0		0		0		0
-82.67	42.04	KINGSVILLE MOE	6134190	2020-04-22	2020	4	22	†	6		-2		2		16		0		3.2		0	T	3.2		0
-82.67	42.04	KINGSVILLE MOE	6134190	2020-04-23	2020	4	23
-82.67	42.04	KINGSVILLE MOE	6134190	2020-04-24	2020	4	24
-82.67	42.04	KINGSVILLE MOE	6134190	2020-04-25	2020	4	25	†	14		3		8.5		9.5		0		1.8		0		1.8		0
-82.67	42.04	KINGSVILLE MOE	6134190	2020-04-26	2020	4	26	†	14		6.5		10.3		7.7		0		1.2		0		1.2		0
-82.67	42.04	KINGSVILLE MOE	6134190	2020-04-27	2020	4	27	†	11		2		6.5		11.5		0		1.4		0		1.4		0
-82.67	42.04	KINGSVILLE MOE	6134190	2020-04-28	2020	4	28	†	17		8		12.5		5.5		0		6		0		6		0
-82.67	42.04	KINGSVILLE MOE	6134190	2020-04-29	2020	4	29	†	16		10		13		5		0		4.2		0		4.2		0
-82.67	42.04	KINGSVILLE MOE	6134190	2020-04-30	2020	4	30	†	10.5		7		8.8		9.2		0		1.6		0		1.6		0
-82.67	42.04	KINGSVILLE MOE	6134190	2020-05-01	2020	5	1	†	15.5		6		10.8		7.2		0		0		0		0		0
-82.67	42.04	KINGSVILLE MOE	6134190	2020-05-02	2020	5	2	†	22		9.5		15.8		2.2		0		0		0		0		0
-82.67	42.04	KINGSVILLE MOE	6134190	2020-05-03	2020	5	3	†	22		12		17		1		0		0		0		0		0
-82.67	42.04	KINGSVILLE MOE	6134190	2020-05-04	2020	5	4	†	12		5		8.5		9.5		0		0		0		0		0
-82.67	42.04	KINGSVILLE MOE	6134190	2020-05-05	2020	5	5	†	10		2		6		12		0		0		0		0		0
-82.67	42.04	KINGSVILLE MOE	6134190	2020-05-06	2020	5	6	†	14.5		4.5		9.5		8.5		0		0		0		0		0
-82.67	42.04	KINGSVILLE MOE	6134190	2020-05-07	2020	5	7	†	19		5		12		6		0		0		0		0		0
-82.67	42.04	KINGSVILLE MOE	6134190	2020-05-08	2020	5	8	†	6		3		4.5		13.5		0		0		0		0		0
-82.67	42.04	KINGSVILLE MOE	6134190	2020-05-09	2020	5	9	†	11		-2		4.5		13.5		0		0		0		0		0
-82.67	42.04	KINGSVILLE MOE	6134190	2020-05-10	2020	5	10	†	12		6		9		9		0		7.8		0		7.8		0
-82.67	42.04	KINGSVILLE MOE	6134190	2020-05-11	2020	5	11
-82.67	42.04	KINGSVILLE MOE	6134190	2020-05-12	2020	5	12
-82.67	42.04	KINGSVILLE MOE	6134190	2020-05-13	2020	5	13	†	11		0		5.5		12.5		0		0		0		0		0
-82.67	42.04	KINGSVILLE MOE	6134190	2020-05-14	2020	5	14	†	15		7		11		7		0		25.4		0		25.4		0
-82.67	42.04	KINGSVILLE MOE	6134190	2020-05-15	2020	5	15	†	21		12		16.5		1.5		0		5.6		0		5.6		0
-82.67	42.04	KINGSVILLE MOE	6134190	2020-05-16	2020	5	16	†	18		11		14.5		3.5		0		0		0		0		0
-82.67	42.04	KINGSVILLE MOE	6134190	2020-05-17	2020	5	17	†	16		12		14		4		0		37.4		0		37.4		0
-82.67	42.04	KINGSVILLE MOE	6134190	2020-05-18	2020	5	18	†	13		11.5		12.3		5.7		0		20.4		0		20.4		0
-82.67	42.04	KINGSVILLE MOE	6134190	2020-05-19	2020	5	19	†	18		11.5		14.8		3.2		0		1.4		0		1.4		0
-82.67	42.04	KINGSVILLE MOE	6134190	2020-05-20	2020	5	20	†	17		11		14		4		0		0		0		0		0
-82.67	42.04	KINGSVILLE MOE	6134190	2020-05-21	2020	5	21	†	18.5		12		15.3		2.7		0		2.4		0		2.4		0
-82.67	42.04	KINGSVILLE MOE	6134190	2020-05-22	2020	5	22	†	17		11.5		14.3		3.7		0		4.8		0		4.8		0
-82.67	42.04	KINGSVILLE MOE	6134190	2020-05-23	2020	5	23	†	19		12		15.5		2.5		0		0		0		0		0
-82.67	42.04	KINGSVILLE MOE	6134190	2020-05-24	2020	5	24	†	24.5		15		19.8		0		1.8		0		0		0		0
-82.67	42.04	KINGSVILLE MOE	6134190	2020-05-25	2020	5	25	†	28		18		23		0		5		0		0		0		0
-82.67	42.04	KINGSVILLE MOE	6134190	2020-05-26	2020	5	26	†	29.5		18		23.8		0		5.8		0		0		0		0
-82.67	42.04	KINGSVILLE MOE	6134190	2020-05-27	2020	5	27	†	26.5		19.5		23		0		5		2.8		0		2.8		0
-82.67	42.04	KINGSVILLE MOE	6134190	2020-05-28	2020	5	28	†	22.5		19		20.8		0		2.8		1.8		0		1.8		0
-82.67	42.04	KINGSVILLE MOE	6134190	2020-05-29	2020	5	29	†	22.5		13		17.8		0.2		0		7		0		7		0
-82.67	42.04	KINGSVILLE MOE	6134190	2020-05-30	2020	5	30	†	21		13		17		1		0		0		0		0		0
-82.67	42.04	KINGSVILLE MOE	6134190	2020-05-31	2020	5	31	†	16.5		7		11.8		6.2		0		0		0		0		0
-82.67	42.04	KINGSVILLE MOE	6134190	2020-06-01	2020	6	1	†	19.5		11		15.3		2.7		0		3		0		3		0
-82.67	42.04	KINGSVILLE MOE	6134190	2020-06-02	2020	6	2	†	28		15		21.5		0		3.5		0		0		0		0
-82.67	42.04	KINGSVILLE MOE	6134190	2020-06-03	2020	6	3	†	29		19		24		0		6		0	T	0		0	T	0
-82.67	42.04	KINGSVILLE MOE	6134190	2020-06-04	2020	6	4	†	25.5		17		21.3		0		3.3		0		0		0		0
-82.67	42.04	KINGSVILLE MOE	6134190	2020-06-05	2020	6	5	†	26.5		19		22.8		0		4.8		0		0		0		0
-82.67	42.04	KINGSVILLE MOE	6134190	2020-06-06	2020	6	6	†	25		18		21.5		0		3.5		0		0		0		0
-82.67	42.04	KINGSVILLE MOE	6134190	2020-06-07	2020	6	7	†	22		13		17.5		0.5		0		0		0		0		0
-82.67	42.04	KINGSVILLE MOE	6134190	2020-06-08	2020	6	8	†	22.5		12		17.3		0.7		0		0		0		0		0
-82.67	42.04	KINGSVILLE MOE	6134190	2020-06-09	2020	6	9
-82.67	42.04	KINGSVILLE MOE	6134190	2020-06-10	2020	6	10
-82.67	42.04	KINGSVILLE MOE	6134190	2020-06-11	2020	6	11	†	25.5		18		21.8		0		3.8		0		0		0		0
-82.67	42.04	KINGSVILLE MOE	6134190	2020-06-12	2020	6	12	†	21		15		18		0		0		0		0		0		0
-82.67	42.04	KINGSVILLE MOE	6134190	2020-06-13	2020	6	13
-82.67	42.04	KINGSVILLE MOE	6134190	2020-06-14	2020	6	14	†	22		9		15.5		2.5		0		0		0		0		0
-82.67	42.04	KINGSVILLE MOE	6134190	2020-06-15	2020	6	15
-82.67	42.04	KINGSVILLE MOE	6134190	2020-06-16	2020	6	16	†	24		17		20.5		0		2.5		0		0		0		0
-82.67	42.04	KINGSVILLE MOE	6134190	2020-06-17	2020	6	17	†	27		15		21		0		3		0		0		0		0
-82.67	42.04	KINGSVILLE MOE	6134190	2020-06-18	2020	6	18	†	28.5		17		22.8		0		4.8		0		0		0		0
-82.67	42.04	KINGSVILLE MOE	6134190	2020-06-19	2020	6	19	†	28.5		17.5		23		0		5		0		0		0		0
-82.67	42.04	KINGSVILLE MOE	6134190	2020-06-20	2020	6	20	†	27		19		23		0		5		0		0		0		0
-82.67	42.04	KINGSVILLE MOE	6134190	2020-06-21	2020	6	21	†	28.5		22		25.3		0		7.3		0		0		0		0
-82.67	42.04	KINGSVILLE MOE	6134190	2020-06-22	2020	6	22	†	26		21		23.5		0		5.5		2		0		2		0
-82.67	42.04	KINGSVILLE MOE	6134190	2020-06-23	2020	6	23	†	24.5		20		22.3		0		4.3		10		0		10		0
-82.67	42.04	KINGSVILLE MOE	6134190	2020-06-24	2020	6	24	†	23		16		19.5		0		1.5		0		0		0		0
-82.67	42.04	KINGSVILLE MOE	6134190	2020-06-25	2020	6	25	†	27		16		21.5		0		3.5		0		0		0		0
-82.67	42.04	KINGSVILLE MOE	6134190	2020-06-26	2020	6	26	†	25		16		20.5		0		2.5		35		0		35		0
-82.67	42.04	KINGSVILLE MOE	6134190	2020-06-27	2020	6	27	†	25		20		22.5		0		4.5		27		0		27		0
-82.67	42.04	KINGSVILLE MOE	6134190	2020-06-28	2020	6	28	†	26		18		22		0		4		0		0		0		0
-82.67	42.04	KINGSVILLE MOE	6134190	2020-06-29	2020	6	29	†	26.5		19		22.8		0		4.8		0		0		0		0
-82.67	42.04	KINGSVILLE MOE	6134190	2020-06-30	2020	6	30	†	29		18		23.5		0		5.5		0		0		0		0
-82.67	42.04	KINGSVILLE MOE	6134190	2020-07-01	2020	7	1	†	25.5		21		23.3		0		5.3		0		0		0		0
-82.67	42.04	KINGSVILLE MOE	6134190	2020-07-02	2020	7	2	†	29		20		24.5		0		6.5		0		0		0		0
-82.67	42.04	KINGSVILLE MOE	6134190	2020-07-03	2020	7	3	†	30.5		21		25.8		0		7.8		0		0		0		0
-82.67	42.04	KINGSVILLE MOE	6134190	2020-07-04	2020	7	4	†	30		22		26		0		8		0		0		0		0
-82.67	42.04	KINGSVILLE MOE	6134190	2020-07-05	2020	7	5	†	29		18		23.5		0		5.5		0		0		0		0
-82.67	42.04	KINGSVILLE MOE	6134190	2020-07-06	2020	7	6	†	30		21		25.5		0		7.5		6		0		6		0
-82.67	42.04	KINGSVILLE MOE	6134190	2020-07-07	2020	7	7	†	31		24		27.5		0		9.5		2		0		2		0
-82.67	42.04	KINGSVILLE MOE	6134190	2020-07-08	2020	7	8	†	31		22		26.5		0		8.5		0		0		0		0
-82.67	42.04	KINGSVILLE MOE	6134190	2020-07-09	2020	7	9	†	31		23		27		0		9		0		0		0		0
-82.67	42.04	KINGSVILLE MOE	6134190	2020-07-10	2020	7	10	†	30		22		26		0		8		12.6		0		12.6		0
-82.67	42.04	KINGSVILLE MOE	6134190	2020-07-11	2020	7	11	†	29		21		25		0		7		0		0		0		0
-82.67	42.04	KINGSVILLE MOE	6134190	2020-07-12	2020	7	12	†	28.5		20		24.3		0		6.3		0		0		0		0
-82.67	42.04	KINGSVILLE MOE	6134190	2020-07-13	2020	7	13	†	25		18		21.5		0		3.5		0		0		0		0
-82.67	42.04	KINGSVILLE MOE	6134190	2020-07-14	2020	7	14	†	26.5		17		21.8		0		3.8		0		0		0		0
-82.67	42.04	KINGSVILLE MOE	6134190	2020-07-15	2020	7	15	†	30		23		26.5		0		8.5		2		0		2		0
-82.67	42.04	KINGSVILLE MOE	6134190	2020-07-16	2020	7	16	†	27		22.5		24.8		0		6.8		8.8		0		8.8		0
-82.67	42.04	KINGSVILLE MOE	6134190	2020-07-17	2020	7	17	†	27		20		23.5		0		5.5		0		0		0		0
-82.67	42.04	KINGSVILLE MOE	6134190	2020-07-18	2020	7	18
-82.67	42.04	KINGSVILLE MOE	6134190	2020-07-19	2020	7	19	†	29		25		27		0		9		2.2		0		2.2		0
-82.67	42.04	KINGSVILLE MOE	6134190	2020-07-20	2020	7	20	†	28.5		21		24.8		0		6.8		0		0		0		0
-82.67	42.04	KINGSVILLE MOE	6134190	2020-07-21	2020	7	21	†	26.5		18.5		22.5		0		4.5		1		0		1		0
-82.67	42.04	KINGSVILLE MOE	6134190	2020-07-22	2020	7	22	†	27		22.5		24.8		0		6.8		0	T	0		0	T	0
-82.67	42.04	KINGSVILLE MOE	6134190	2020-07-23	2020	7	23	†	28		22.5		25.3		0		7.3		0		0		0		0
-82.67	42.04	KINGSVILLE MOE	6134190	2020-07-24	2020	7	24	†	28		17.5		22.8		0		4.8		0		0		0		0
-82.67	42.04	KINGSVILLE MOE	6134190	2020-07-25	2020	7	25	†	28		19		23.5		0		5.5		0		0		0		0
-82.67	42.04	KINGSVILLE MOE	6134190	2020-07-26	2020	7	26	†	29.5		24.5		27		0		9		0		0		0		0
-82.67	42.04	KINGSVILLE MOE	6134190	2020-07-27	2020	7	27	†	31		25		28		0		10		0		0		0		0
-82.67	42.04	KINGSVILLE MOE	6134190	2020-07-28	2020	7	28	†	29		19		24		0		6		0		0		0		0
-82.67	42.04	KINGSVILLE MOE	6134190	2020-07-29	2020	7	29	†	28		21.5		24.8		0		6.8		5.2		0		5.2		0
-82.67	42.04	KINGSVILLE MOE	6134190	2020-07-30	2020	7	30	†	26.5		21		23.8		0		5.8		0		0		0		0	BC_T10	MS 2020
-82.67	42.04	KINGSVILLE MOE	6134190	2020-07-31	2020	7	31	†	27		18		22.5		0		4.5		0		0		0		0
-82.67	42.04	KINGSVILLE MOE	6134190	2020-08-01	2020	8	1	†	26		19		22.5		0		4.5		10.6		0		10.6		0
-82.67	42.04	KINGSVILLE MOE	6134190	2020-08-02	2020	8	2	†	24		20		22		0		4		1.4		0		1.4		0
-82.67	42.04	KINGSVILLE MOE	6134190	2020-08-03	2020	8	3	†	26.5		18		22.3		0		4.3		0		0		0		0
-82.67	42.04	KINGSVILLE MOE	6134190	2020-08-04	2020	8	4	†	24		18		21		0		3		1		0		1		0
-82.67	42.04	KINGSVILLE MOE	6134190	2020-08-05	2020	8	5	†	23		14		18.5		0		0.5		0		0		0		0
-82.67	42.04	KINGSVILLE MOE	6134190	2020-08-06	2020	8	6	†	25.5		17		21.3		0		3.3		0		0		0		0
-82.67	42.04	KINGSVILLE MOE	6134190	2020-08-07	2020	8	7	†	25.5		15		20.3		0		2.3		0		0		0		0
-82.67	42.04	KINGSVILLE MOE	6134190	2020-08-08	2020	8	8	†	26.5		16.5		21.5		0		3.5		0		0		0		0
-82.67	42.04	KINGSVILLE MOE	6134190	2020-08-09	2020	8	9	†	29		23		26		0		8		0		0		0		0
-82.67	42.04	KINGSVILLE MOE	6134190	2020-08-10	2020	8	10	†	29.5		24		26.8		0		8.8		0		0		0		0
-82.67	42.04	KINGSVILLE MOE	6134190	2020-08-11	2020	8	11	†	29		21		25		0		7		0		0		0		0
-82.67	42.04	KINGSVILLE MOE	6134190	2020-08-12	2020	8	12	†	29		18		23.5		0		5.5		0		0		0		0
-82.67	42.04	KINGSVILLE MOE	6134190	2020-08-13	2020	8	13	†	30		17		23.5		0		5.5		0		0		0		0
-82.67	42.04	KINGSVILLE MOE	6134190	2020-08-14	2020	8	14	†	30		21		25.5		0		7.5		0		0		0		0
-82.67	42.04	KINGSVILLE MOE	6134190	2020-08-15	2020	8	15	†	30		20.5		25.3		0		7.3		0		0		0		0
-82.67	42.04	KINGSVILLE MOE	6134190	2020-08-16	2020	8	16
-82.67	42.04	KINGSVILLE MOE	6134190	2020-08-17	2020	8	17
-82.67	42.04	KINGSVILLE MOE	6134190	2020-08-18	2020	8	18	†	24		16		20		0		2		0		0		0		0
-82.67	42.04	KINGSVILLE MOE	6134190	2020-08-19	2020	8	19	†	24.5		14		19.3		0		1.3		0		0		0		0
-82.67	42.04	KINGSVILLE MOE	6134190	2020-08-20	2020	8	20	†	24		16		20		0		2		0		0		0		0
-82.67	42.04	KINGSVILLE MOE	6134190	2020-08-21	2020	8	21	†	27		18		22.5		0		4.5		0		0		0		0
-82.67	42.04	KINGSVILLE MOE	6134190	2020-08-22	2020	8	22	†	28		20		24		0		6		0		0		0		0
-82.67	42.04	KINGSVILLE MOE	6134190	2020-08-23	2020	8	23	†	28.5		22		25.3		0		7.3		0		0		0		0
-82.67	42.04	KINGSVILLE MOE	6134190	2020-08-24	2020	8	24	†	30		22		26		0		8		0		0		0		0
-82.67	42.04	KINGSVILLE MOE	6134190	2020-08-25	2020	8	25	†	29.5		22		25.8		0		7.8		2.6		0		2.6		0
-82.67	42.04	KINGSVILLE MOE	6134190	2020-08-26	2020	8	26	†	26.5		19		22.8		0		4.8		12		0		12		0
-82.67	42.04	KINGSVILLE MOE	6134190	2020-08-27	2020	8	27	†	33		24		28.5		0		10.5		25		0		25		0
-82.67	42.04	KINGSVILLE MOE	6134190	2020-08-28	2020	8	28	†	26		20		23		0		5		29		0		29		0
-82.67	42.04	KINGSVILLE MOE	6134190	2020-08-29	2020	8	29	†	25		20		22.5		0		4.5		0		0		0		0
-82.67	42.04	KINGSVILLE MOE	6134190	2020-08-30	2020	8	30	†	22		14		18		0		0		0		0		0		0
-82.67	42.04	KINGSVILLE MOE	6134190	2020-08-31	2020	8	31
-82.67	42.04	KINGSVILLE MOE	6134190	2020-09-01	2020	9	1
-82.67	42.04	KINGSVILLE MOE	6134190	2020-09-02	2020	9	2	†	27		22.5		24.8		0		6.8		0		0		0		0
-82.67	42.04	KINGSVILLE MOE	6134190	2020-09-03	2020	9	3	†	27		17		22		0		4		0		0		0		0
-82.67	42.04	KINGSVILLE MOE	6134190	2020-09-04	2020	9	4	†	24		14		19		0		1		0		0		0		0
-82.67	42.04	KINGSVILLE MOE	6134190	2020-09-05	2020	9	5	†	25		14.5		19.8		0		1.8		0		0		0		0
-82.67	42.04	KINGSVILLE MOE	6134190	2020-09-06	2020	9	6	†	24		12.5		18.3		0		0.3		17.8		0		17.8		0
-82.67	42.04	KINGSVILLE MOE	6134190	2020-09-07	2020	9	7	†	24		19.5		21.8		0		3.8		9		0		9		0
-82.67	42.04	KINGSVILLE MOE	6134190	2020-09-08	2020	9	8	†	25.5		15		20.3		0		2.3		3.5		0		3.5		0
-82.67	42.04	KINGSVILLE MOE	6134190	2020-09-09	2020	9	9	†	22.5		16		19.3		0		1.3		0		0		0		0
-82.67	42.04	KINGSVILLE MOE	6134190	2020-09-10	2020	9	10	†	19.5		17		18.3		0		0.3		0		0		0		0
-82.67	42.04	KINGSVILLE MOE	6134190	2020-09-11	2020	9	11	†	19.5		12.5		16		2		0		0		0		0		0
-82.67	42.04	KINGSVILLE MOE	6134190	2020-09-12	2020	9	12	†	24		12.5		18.3		0		0.3		29		0		29		0
-82.67	42.04	KINGSVILLE MOE	6134190	2020-09-13	2020	9	13	†	25		20		22.5		0		4.5		0		0		0		0
-82.67	42.04	KINGSVILLE MOE	6134190	2020-09-14	2020	9	14	†	19		14		16.5		1.5		0		0.4		0		0.4		0
-82.67	42.04	KINGSVILLE MOE	6134190	2020-09-15	2020	9	15	†	20		11		15.5		2.5		0		0		0		0		0
-82.67	42.04	KINGSVILLE MOE	6134190	2020-09-16	2020	9	16	†	22		17		19.5		0		1.5		0		0		0		0
-82.67	42.04	KINGSVILLE MOE	6134190	2020-09-17	2020	9	17	†	20		15		17.5		0.5		0		0		0		0		0
-82.67	42.04	KINGSVILLE MOE	6134190	2020-09-18	2020	9	18	†	15.5		8		11.8		6.2		0		0		0		0		0
-82.67	42.04	KINGSVILLE MOE	6134190	2020-09-19	2020	9	19	†	16		5.5		10.8		7.2		0		0		0		0		0
-82.67	42.04	KINGSVILLE MOE	6134190	2020-09-20	2020	9	20	†	18		8		13		5		0		0		0		0		0
-82.67	42.04	KINGSVILLE MOE	6134190	2020-09-21	2020	9	21	†	19		9		14		4		0		0		0		0		0
-82.67	42.04	KINGSVILLE MOE	6134190	2020-09-22	2020	9	22	†	20		12		16		2		0		0		0		0		0
-82.67	42.04	KINGSVILLE MOE	6134190	2020-09-23	2020	9	23	†	23		12.5		17.8		0.2		0		0		0		0		0
-82.67	42.04	KINGSVILLE MOE	6134190	2020-09-24	2020	9	24	†	22.5		14.5		18.5		0		0.5		0		0		0		0
-82.67	42.04	KINGSVILLE MOE	6134190	2020-09-25	2020	9	25	†	24		13		18.5		0		0.5		0		0		0		0
-82.67	42.04	KINGSVILLE MOE	6134190	2020-09-26	2020	9	26	†	24		18		21		0		3		0		0		0		0
-82.67	42.04	KINGSVILLE MOE	6134190	2020-09-27	2020	9	27	†	24.5		18		21.3		0		3.3		0		0		0		0
-82.67	42.04	KINGSVILLE MOE	6134190	2020-09-28	2020	9	28	†	20		18.5		19.3		0		1.3		5		0		5		0
-82.67	42.04	KINGSVILLE MOE	6134190	2020-09-29	2020	9	29	†	17		10		13.5		4.5		0		1		0		1		0
-82.67	42.04	KINGSVILLE MOE	6134190	2020-09-30	2020	9	30	†	18		10.5		14.3		3.7		0		4.8		0		4.8		0	BC_T11	F 2020
-82.67	42.04	KINGSVILLE MOE	6134190	2020-10-01	2020	10	1	†	17		8		12.5		5.5		0		4.8		0		4.8		0
-82.67	42.04	KINGSVILLE MOE	6134190	2020-10-02	2020	10	2	†	13.5		5		9.3		8.7		0		0		0		0		0
-82.67	42.04	KINGSVILLE MOE	6134190	2020-10-03	2020	10	3	†	13.5		6		9.8		8.2		0		0.6		0		0.6		0
-82.67	42.04	KINGSVILLE MOE	6134190	2020-10-04	2020	10	4	†	13		9.5		11.3		6.7		0		5.4		0		5.4		0
-82.67	42.04	KINGSVILLE MOE	6134190	2020-10-05	2020	10	5	†	14		5		9.5		8.5		0		0		0		0		0
-82.67	42.04	KINGSVILLE MOE	6134190	2020-10-06	2020	10	6	†	20		11		15.5		2.5		0		0.6		0		0.6		0
-82.67	42.04	KINGSVILLE MOE	6134190	2020-10-07	2020	10	7	†	23		15		19		0		1		0		0		0		0
-82.67	42.04	KINGSVILLE MOE	6134190	2020-10-08	2020	10	8	†	19		7		13		5		0		0		0		0		0
-82.67	42.04	KINGSVILLE MOE	6134190	2020-10-09	2020	10	9	†	20.5		8		14.3		3.7		0		0		0		0		0
-82.67	42.04	KINGSVILLE MOE	6134190	2020-10-10	2020	10	10	†	23		17		20		0		2		0		0		0		0
-82.67	42.04	KINGSVILLE MOE	6134190	2020-10-11	2020	10	11	†	16.5		11		13.8		4.2		0		0		0		0		0
-82.67	42.04	KINGSVILLE MOE	6134190	2020-10-12	2020	10	12	†	20		13		16.5		1.5		0		10.2		0		10.2		0
-82.67	42.04	KINGSVILLE MOE	6134190	2020-10-13	2020	10	13	†	17.5		7.5		12.5		5.5		0		0		0		0		0
-82.67	42.04	KINGSVILLE MOE	6134190	2020-10-14	2020	10	14	†	18.5		8		13.3		4.7		0		0.8		0		0.8		0
-82.67	42.04	KINGSVILLE MOE	6134190	2020-10-15	2020	10	15	†	17.5		11.5		14.5		3.5		0		4.2		0		4.2		0
-82.67	42.04	KINGSVILLE MOE	6134190	2020-10-16	2020	10	16	†	12		2		7		11		0		0		0		0		0
-82.67	42.04	KINGSVILLE MOE	6134190	2020-10-17	2020	10	17	†	14		5		9.5		8.5		0		0		0		0		0
-82.67	42.04	KINGSVILLE MOE	6134190	2020-10-18	2020	10	18	†	13.5		11		12.3		5.7		0		4.6		0		4.6		0
-82.67	42.04	KINGSVILLE MOE	6134190	2020-10-19	2020	10	19	†	10		6.5		8.3		9.7		0		4.6		0		4.6		0
-82.67	42.04	KINGSVILLE MOE	6134190	2020-10-20	2020	10	20	†	15		6.5		10.8		7.2		0		16.5		0		16.5		0
-82.67	42.04	KINGSVILLE MOE	6134190	2020-10-21	2020	10	21	†	15		10		12.5		5.5		0		16.6		0		16.6		0
-82.67	42.04	KINGSVILLE MOE	6134190	2020-10-22	2020	10	22	†	18		9		13.5		4.5		0		0		0		0		0
-82.67	42.04	KINGSVILLE MOE	6134190	2020-10-23	2020	10	23	†	21		15		18		0		0		8.2		0		8.2		0
-82.67	42.04	KINGSVILLE MOE	6134190	2020-10-24	2020	10	24	†	8		5		6.5		11.5		0		0		0		0		0
-82.67	42.04	KINGSVILLE MOE	6134190	2020-10-25	2020	10	25
-82.67	42.04	KINGSVILLE MOE	6134190	2020-10-26	2020	10	26
-82.67	42.04	KINGSVILLE MOE	6134190	2020-10-27	2020	10	27
-82.67	42.04	KINGSVILLE MOE	6134190	2020-10-28	2020	10	28	†	11		4		7.5		10.5		0		0		0		0		0
-82.67	42.04	KINGSVILLE MOE	6134190	2020-10-29	2020	10	29	†	12		6.5		9.3		8.7		0		0.8		0		0.8		0
-82.67	42.04	KINGSVILLE MOE	6134190	2020-10-30	2020	10	30	†	5.5		3		4.3		13.7		0		0		0		0		0
-82.67	42.04	KINGSVILLE MOE	6134190	2020-10-31	2020	10	31	†	11.5		-1		5.3		12.7		0		1.8		0		1.8		0
-82.67	42.04	KINGSVILLE MOE	6134190	2020-11-01	2020	11	1	†	9.5		2		5.8		12.2		0		0.3		0		0.3		0
-82.67	42.04	KINGSVILLE MOE	6134190	2020-11-02	2020	11	2	†	7.5		-2		2.8		15.2		0		0		0		0		0
-82.67	42.04	KINGSVILLE MOE	6134190	2020-11-03	2020	11	3	†	12		3		7.5		10.5		0		0		0		0		0
-82.67	42.04	KINGSVILLE MOE	6134190	2020-11-04	2020	11	4	†	15.5		9		12.3		5.7		0		0		0		0		0
-82.67	42.04	KINGSVILLE MOE	6134190	2020-11-05	2020	11	5	†	15		10.5		12.8		5.2		0		0		0		0		0
-82.67	42.04	KINGSVILLE MOE	6134190	2020-11-06	2020	11	6	†	16		10		13		5		0		0		0		0		0
-82.67	42.04	KINGSVILLE MOE	6134190	2020-11-07	2020	11	7	†	17		10		13.5		4.5		0		0		0		0		0
-82.67	42.04	KINGSVILLE MOE	6134190	2020-11-08	2020	11	8	†	20		8.5		14.3		3.7		0		0		0		0		0
-82.67	42.04	KINGSVILLE MOE	6134190	2020-11-09	2020	11	9	†	20		12		16		2		0		0		0		0		0
-82.67	42.04	KINGSVILLE MOE	6134190	2020-11-10	2020	11	10	†	19		13.5		16.3		1.7		0		4		0		4		0
-82.67	42.04	KINGSVILLE MOE	6134190	2020-11-11	2020	11	11	†	12		10		11		7		0		0		0		0		0
-82.67	42.04	KINGSVILLE MOE	6134190	2020-11-12	2020	11	12	†	9		0		4.5		13.5		0		0		0		0		0
-82.67	42.04	KINGSVILLE MOE	6134190	2020-11-13	2020	11	13	†	9.5		2.5		6		12		0		0		0		0		0
-82.67	42.04	KINGSVILLE MOE	6134190	2020-11-14	2020	11	14	†	11		-3		4		14		0		12.2		0		12.2		0
-82.67	42.04	KINGSVILLE MOE	6134190	2020-11-15	2020	11	15	†	8		2		5		13		0		3		0		3		0
-82.67	42.04	KINGSVILLE MOE	6134190	2020-11-16	2020	11	16
-82.67	42.04	KINGSVILLE MOE	6134190	2020-11-17	2020	11	17	†	3		0		1.5		16.5		0		0		0		0		0
-82.67	42.04	KINGSVILLE MOE	6134190	2020-11-18	2020	11	18	†	7.5		-4		1.8		16.2		0		0		0		0		0
-82.67	42.04	KINGSVILLE MOE	6134190	2020-11-19	2020	11	19	†	14.5		4		9.3		8.7		0		0		0		0		0
-82.67	42.04	KINGSVILLE MOE	6134190	2020-11-20	2020	11	20	†	14.5		9.5		12		6		0		0		0		0		0
-82.67	42.04	KINGSVILLE MOE	6134190	2020-11-21	2020	11	21	†	6.5		4		5.3		12.7		0		0		0.8		0.8		0
-82.67	42.04	KINGSVILLE MOE	6134190	2020-11-22	2020	11	22	†	3.5		0		1.8		16.2		0		2		1.2		3.2		0
-82.67	42.04	KINGSVILLE MOE	6134190	2020-11-23	2020	11	23	†	7		0		3.5		14.5		0		0		0		0		0
-82.67	42.04	KINGSVILLE MOE	6134190	2020-11-24	2020	11	24	†	7		-6		0.5		17.5		0		1.4		0		1.4		0
-82.67	42.04	KINGSVILLE MOE	6134190	2020-11-25	2020	11	25
-82.67	42.04	KINGSVILLE MOE	6134190	2020-11-26	2020	11	26	†	9.5		7.5		8.5		9.5		0		0		0		0		0
-82.67	42.04	KINGSVILLE MOE	6134190	2020-11-27	2020	11	27	†	6.5		5.5		6		12		0		0		0		0		0
-82.67	42.04	KINGSVILLE MOE	6134190	2020-11-28	2020	11	28	†	6		0		3		15		0		0		0		0		0
-82.67	42.04	KINGSVILLE MOE	6134190	2020-11-29	2020	11	29	†	8		4		6		12		0		4.4		0		4.4		0
-82.67	42.04	KINGSVILLE MOE	6134190	2020-11-30	2020	11	30	†	2.5		0.5		1.5		16.5		0		7		15		22		0
-82.67	42.04	KINGSVILLE MOE	6134190	2020-12-01	2020	12	1	†	1.5		-3.5		-1		19		0		0		4		4		15
-82.67	42.04	KINGSVILLE MOE	6134190	2020-12-02	2020	12	2	†	5		-3		1		17		0		0		0		0		0
-82.67	42.04	KINGSVILLE MOE	6134190	2020-12-03	2020	12	3	†	4.5		0		2.3		15.7		0		0		0		0		0
-82.67	42.04	KINGSVILLE MOE	6134190	2020-12-04	2020	12	4	†	6		3		4.5		13.5		0		0		0		0		0
-82.67	42.04	KINGSVILLE MOE	6134190	2020-12-05	2020	12	5
-82.67	42.04	KINGSVILLE MOE	6134190	2020-12-06	2020	12	6
-82.67	42.04	KINGSVILLE MOE	6134190	2020-12-07	2020	12	7	†	2		-1		0.5		17.5		0		0		0		0		0
-82.67	42.04	KINGSVILLE MOE	6134190	2020-12-08	2020	12	8	†	4		-4		0		18		0		0		0		0		0
-82.67	42.04	KINGSVILLE MOE	6134190	2020-12-09	2020	12	9	†	5		2		3.5		14.5		0		0		0		0		0
-82.67	42.04	KINGSVILLE MOE	6134190	2020-12-10	2020	12	10	†	6		-0.5		2.8		15.2		0		0		0		0		0
-82.67	42.04	KINGSVILLE MOE	6134190	2020-12-11	2020	12	11	†	10		-3		3.5		14.5		0		5		0		5		0
-82.67	42.04	KINGSVILLE MOE	6134190	2020-12-12	2020	12	12	†	10		5		7.5		10.5		0		7		0		7		0
-82.67	42.04	KINGSVILLE MOE	6134190	2020-12-13	2020	12	13	†	3		0		1.5		16.5		0		0.2		0		0.2		0
-82.67	42.04	KINGSVILLE MOE	6134190	2020-12-14	2020	12	14	†	2.5		-1		0.8		17.2		0		0		0		0		0
-82.67	42.04	KINGSVILLE MOE	6134190	2020-12-15	2020	12	15	†	1.5		-5		-1.8		19.8		0		0		0		0		0
-82.67	42.04	KINGSVILLE MOE	6134190	2020-12-16	2020	12	16	†	1		-4		-1.5		19.5		0		0		0	T	0	T	0
-82.67	42.04	KINGSVILLE MOE	6134190	2020-12-17	2020	12	17	†	2		-4		-1		19		0		0		0.4		0.4		1
-82.67	42.04	KINGSVILLE MOE	6134190	2020-12-18	2020	12	18	†	1.5		-2		-0.3		18.3		0		0		0		0		0
-82.67	42.04	KINGSVILLE MOE	6134190	2020-12-19	2020	12	19	†	3		0		1.5		16.5		0		3.6		0		3.6		0
-82.67	42.04	KINGSVILLE MOE	6134190	2020-12-20	2020	12	20	†	3.5		1		2.3		15.7		0		0		0		0		0
-82.67	42.04	KINGSVILLE MOE	6134190	2020-12-21	2020	12	21	†	4		0		2		16		0		0	T	0		0	T	0
-82.67	42.04	KINGSVILLE MOE	6134190	2020-12-22	2020	12	22	†	5		2		3.5		14.5		0		3		0		3		0
-82.67	42.04	KINGSVILLE MOE	6134190	2020-12-23	2020	12	23	†	9		1.5		5.3		12.7		0		1.6		0		1.6		0
-82.67	42.04	KINGSVILLE MOE	6134190	2020-12-24	2020	12	24	†	0		-4		-2		20		0		0		5		5		0
-82.67	42.04	KINGSVILLE MOE	6134190	2020-12-25	2020	12	25	†	-5		-7		-6		24		0		0		12.8		12.8		0
-82.67	42.04	KINGSVILLE MOE	6134190	2020-12-26	2020	12	26
-82.67	42.04	KINGSVILLE MOE	6134190	2020-12-27	2020	12	27	†	6		-3.5		1.3		16.7		0		3		0		3		3
-82.67	42.04	KINGSVILLE MOE	6134190	2020-12-28	2020	12	28
-82.67	42.04	KINGSVILLE MOE	6134190	2020-12-29	2020	12	29
-82.67	42.04	KINGSVILLE MOE	6134190	2020-12-30	2020	12	30
-82.67	42.04	KINGSVILLE MOE	6134190	2020-12-31	2020	12	31

## Sheet: Table S8
Table S8: Aggregated Nissouri Creek Regional Precipitation and Climate Data 2019 -2020
*Sampling dates of study are highlighted
Longitude (x)	Latitude (y)	Station Name	Climate ID	Date/Time	Year	Month	Day	Data Quality	Max Temp (°C)	Max Temp Flag	Min Temp (°C)	Min Temp Flag	Mean Temp (°C)	Mean Temp Flag	Heat Deg Days (°C)	Heat Deg Days Flag	Cool Deg Days (°C)	Cool Deg Days Flag	Total Rain (mm)	Total Rain Flag	Total Snow (cm)	Total Snow Flag	Total Precip (mm)	Total Precip Flag	Snow on Grnd (cm)	Date_Time	Timpeoint_Code	Timepoint
-81.15	43.03	LONDON CS	6144478	2019-01-01	2019	1	1		5.1		-5.9		-0.4		18.4		0						0.2			20190101
-81.15	43.03	LONDON CS	6144478	2019-01-02	2019	1	2		0.5		-7.4		-3.5		21.5		0						1.6			20190102
-81.15	43.03	LONDON CS	6144478	2019-01-03	2019	1	3		0.1		-2.2		-1.1		19.1		0						0			20190103
-81.15	43.03	LONDON CS	6144478	2019-01-04	2019	1	4		5.6		-2.3		1.6		16.4		0						0			20190104
-81.15	43.03	LONDON CS	6144478	2019-01-05	2019	1	5		2.9		-3.1		-0.1		18.1		0						0			20190105
-81.15	43.03	LONDON CS	6144478	2019-01-06	2019	1	6		2.9		-5.1		-1.1		19.1		0						0.2			20190106
-81.15	43.03	LONDON CS	6144478	2019-01-07	2019	1	7		9		-5.3		1.9		16.1		0						6.3			20190107
-81.15	43.03	LONDON CS	6144478	2019-01-08	2019	1	8		9.4		0.7		5.1		12.9		0						3.2			20190108
-81.15	43.03	LONDON CS	6144478	2019-01-09	2019	1	9		0.7		-4.6		-2		20		0						6.1		2	20190109
-81.15	43.03	LONDON CS	6144478	2019-01-10	2019	1	10		-4.6		-7.7		-6.1		24.1		0						1.2		11	20190110
-81.15	43.03	LONDON CS	6144478	2019-01-11	2019	1	11		-5.6		-12.2		-8.9		26.9		0						0		6	20190111
-81.15	43.03	LONDON CS	6144478	2019-01-12	2019	1	12		-3.9		-7.3		-5.6		23.6		0						0		5	20190112
-81.15	43.03	LONDON CS	6144478	2019-01-13	2019	1	13		-4.7		-11.2		-7.9		25.9		0						0		4	20190113
-81.15	43.03	LONDON CS	6144478	2019-01-14	2019	1	14		-4.6		-11.2		-7.9		25.9		0						0		3	20190114
-81.15	43.03	LONDON CS	6144478	2019-01-15	2019	1	15		-1.8		-5.1		-3.5		21.5		0						0		3	20190115
-81.15	43.03	LONDON CS	6144478	2019-01-16	2019	1	16		-1.2		-13.3		-7.2		25.2		0						0.2		3	20190116
-81.15	43.03	LONDON CS	6144478	2019-01-17	2019	1	17		-4		-14.8		-9.4		27.4		0						0.7		3	20190117
-81.15	43.03	LONDON CS	6144478	2019-01-18	2019	1	18		-1.8		-6.7		-4.3		22.3		0						0.4		2	20190118
-81.15	43.03	LONDON CS	6144478	2019-01-19	2019	1	19		-6.7		-13.8		-10.3		28.3		0						4.4		5	20190119
-81.15	43.03	LONDON CS	6144478	2019-01-20	2019	1	20		-13.4		-19.6		-16.5		34.5		0						0.2		9	20190120
-81.15	43.03	LONDON CS	6144478	2019-01-21	2019	1	21		-11.5		-20.1		-15.8		33.8		0						0		10	20190121
-81.15	43.03	LONDON CS	6144478	2019-01-22	2019	1	22		-0.9		-20		-10.4		28.4		0						1.4		10	20190122
-81.15	43.03	LONDON CS	6144478	2019-01-23	2019	1	23		5.5		-0.9		2.3		15.7		0						19.1		12	20190123
-81.15	43.03	LONDON CS	6144478	2019-01-24	2019	1	24		-0.5		-4.6		-2.5		20.5		0						0.5		4	20190124
-81.15	43.03	LONDON CS	6144478	2019-01-25	2019	1	25		-4.5		-13.1		-8.8		26.8		0						2.6		11	20190125
-81.15	43.03	LONDON CS	6144478	2019-01-26	2019	1	26		-8.3		-16.2		-12.2		30.2		0						1.4		5	20190126
-81.15	43.03	LONDON CS	6144478	2019-01-27	2019	1	27		-7.7		-20.5		-14.1		32.1		0						4		15	20190127
-81.15	43.03	LONDON CS	6144478	2019-01-28	2019	1	28		0.7		-24		-11.6		29.6		0						7.8		12	20190128
-81.15	43.03	LONDON CS	6144478	2019-01-29	2019	1	29		0.6		-17.4		-8.4		26.4		0						0.4		10	20190129
-81.15	43.03	LONDON CS	6144478	2019-01-30	2019	1	30		-17.3		-24.7		-21		39		0						0.2		10	20190130
-81.15	43.03	LONDON CS	6144478	2019-01-31	2019	1	31		-16.4		-24.4		-20.4		38.4		0						0		12	20190131
-81.15	43.03	LONDON CS	6144478	2019-02-01	2019	2	1		-12.5		-24.2		-18.3		36.3		0						0		1	20190201
-81.15	43.03	LONDON CS	6144478	2019-02-02	2019	2	2		1.9		-16.9		-7.5		25.5		0						0		2	20190202
-81.15	43.03	LONDON CS	6144478	2019-02-03	2019	2	3		7.8		1.3		4.6		13.4		0						0		0	20190203
-81.15	43.03	LONDON CS	6144478	2019-02-04	2019	2	4		9.9		4.3		7.1		10.9		0						12.9		0	20190204
-81.15	43.03	LONDON CS	6144478	2019-02-05	2019	2	5		8.7		-3.8		2.4		15.6		0						0.4		0	20190205
-81.15	43.03	LONDON CS	6144478	2019-02-06	2019	2	6		0.3		-3.7		-1.7		19.7		0						10		1	20190206
-81.15	43.03	LONDON CS	6144478	2019-02-07	2019	2	7		11.1		-0.8		5.2		12.8		0						8.3		1	20190207
-81.15	43.03	LONDON CS	6144478	2019-02-08	2019	2	8		4.7		-11.6		-3.4		21.4		0						1.1		0	20190208
-81.15	43.03	LONDON CS	6144478	2019-02-09	2019	2	9		-7		-12		-9.5		27.5		0						0.2		1	20190209
-81.15	43.03	LONDON CS	6144478	2019-02-10	2019	2	10		-4.5		-11.5		-8		26		0						0		0	20190210
-81.15	43.03	LONDON CS	6144478	2019-02-11	2019	2	11		-2.7		-5.4		-4.1		22.1		0						0		1	20190211
-81.15	43.03	LONDON CS	6144478	2019-02-12	2019	2	12		1.6		-4.7		-1.5		19.5		0						26.1		1	20190212
-81.15	43.03	LONDON CS	6144478	2019-02-13	2019	2	13		-1		-5.4		-3.2		21.2		0						3.6		3	20190213
-81.15	43.03	LONDON CS	6144478	2019-02-14	2019	2	14		3.7		-9.7		-3		21		0						0.4		11	20190214
-81.15	43.03	LONDON CS	6144478	2019-02-15	2019	2	15		4		-6		-1		19		0						1.4		3	20190215
-81.15	43.03	LONDON CS	6144478	2019-02-16	2019	2	16		-2.5		-8.8		-5.7		23.7		0						0.2		3	20190216
-81.15	43.03	LONDON CS	6144478	2019-02-17	2019	2	17		-4.5		-10.4		-7.4		25.4		0						3.7		3	20190217
-81.15	43.03	LONDON CS	6144478	2019-02-18	2019	2	18		-5.4		-17.9		-11.6		29.6		0						2.4		11	20190218
-81.15	43.03	LONDON CS	6144478	2019-02-19	2019	2	19		-3.1		-20.6		-11.9		29.9		0						0.2		9	20190219
-81.15	43.03	LONDON CS	6144478	2019-02-20	2019	2	20		2.1		-14.2		-6		24		0						3.1		8	20190220
-81.15	43.03	LONDON CS	6144478	2019-02-21	2019	2	21		3.2		-4.1		-0.4		18.4		0						0		5	20190221
-81.15	43.03	LONDON CS	6144478	2019-02-22	2019	2	22		1.4		-6.8		-2.7		20.7		0						0		4	20190222
-81.15	43.03	LONDON CS	6144478	2019-02-23	2019	2	23		2.9		-5.5		-1.3		19.3		0						0		4	20190223
-81.15	43.03	LONDON CS	6144478	2019-02-24	2019	2	24		7.3		-4.6		1.4		16.6		0						9.7		2	20190224
-81.15	43.03	LONDON CS	6144478	2019-02-25	2019	2	25		-3.8		-8.4		-6.1		24.1		0						0.2		1	20190225
-81.15	43.03	LONDON CS	6144478	2019-02-26	2019	2	26		-6.8		-9.7		-8.3		26.3		0						0.6		1	20190226
-81.15	43.03	LONDON CS	6144478	2019-02-27	2019	2	27		-7.3		-11.5		-9.4		27.4		0						7.3		3	20190227
-81.15	43.03	LONDON CS	6144478	2019-02-28	2019	2	28		-5.9		-17.8		-11.8		29.8		0						0.2		5	20190228
-81.15	43.03	LONDON CS	6144478	2019-03-01	2019	3	1		-1.5		-15.3		-8.4		26.4		0						0		3	20190301
-81.15	43.03	LONDON CS	6144478	2019-03-02	2019	3	2		0		-9.7		-4.8		22.8		0						0		3	20190302
-81.15	43.03	LONDON CS	6144478	2019-03-03	2019	3	3		-2.9		-12.1		-7.5		25.5		0						1.4		3	20190303
-81.15	43.03	LONDON CS	6144478	2019-03-04	2019	3	4		-8.7		-16.1		-12.4		30.4		0						0.4		4	20190304
-81.15	43.03	LONDON CS	6144478	2019-03-05	2019	3	5		-9		-14.9		-11.9		29.9		0						1.1		5	20190305
-81.15	43.03	LONDON CS	6144478	2019-03-06	2019	3	6		-8.4		-15.4		-11.9		29.9		0						1.1		4	20190306
-81.15	43.03	LONDON CS	6144478	2019-03-07	2019	3	7		-6.7		-18.3		-12.5		30.5		0						0.9		4	20190307
-81.15	43.03	LONDON CS	6144478	2019-03-08	2019	3	8		-2		-20.4		-11.2		29.2		0						0.2		6	20190308
-81.15	43.03	LONDON CS	6144478	2019-03-09	2019	3	9		1.2		-15.6		-7.2		25.2		0						4.1		5	20190309
-81.15	43.03	LONDON CS	6144478	2019-03-10	2019	3	10		6.2		0.8		3.5		14.5		0						5.5		2	20190310
-81.15	43.03	LONDON CS	6144478	2019-03-11	2019	3	11		1.4		-3.4		-1		19		0						0		2	20190311
-81.15	43.03	LONDON CS	6144478	2019-03-12	2019	3	12		3.6		-3.7		0		18		0						0.2		2	20190312
-81.15	43.03	LONDON CS	6144478	2019-03-13	2019	3	13		6.1		-3.8		1.2		16.8		0						0		2	20190313
-81.15	43.03	LONDON CS	6144478	2019-03-14	2019	3	14		14.1		2.8		8.5		9.5		0						7.3		2	20190314
-81.15	43.03	LONDON CS	6144478	2019-03-15	2019	3	15		9.9		-0.8		4.5		13.5		0						9.7		2	20190315
-81.15	43.03	LONDON CS	6144478	2019-03-16	2019	3	16		0.8		-4.1		-1.6		19.6		0						0.2		1	20190316
-81.15	43.03	LONDON CS	6144478	2019-03-17	2019	3	17		1.9		-4.9		-1.5		19.5		0						0		1	20190317
-81.15	43.03	LONDON CS	6144478	2019-03-18	2019	3	18		3.6		-5.4		-0.9		18.9		0						0		1	20190318
-81.15	43.03	LONDON CS	6144478	2019-03-19	2019	3	19		7		-4.3		1.4		16.6		0						0		1	20190319
-81.15	43.03	LONDON CS	6144478	2019-03-20	2019	3	20		8.1		-2.7		2.7		15.3		0						2.2		1	20190320
-81.15	43.03	LONDON CS	6144478	2019-03-21	2019	3	21		6.3		1.1		3.7		14.3		0						1.5		1	20190321
-81.15	43.03	LONDON CS	6144478	2019-03-22	2019	3	22		3.5		-3.2		0.1		17.9		0						0		1	20190322
-81.15	43.03	LONDON CS	6144478	2019-03-23	2019	3	23		4		-5.8		-0.9		18.9		0						0.2		1	20190323
-81.15	43.03	LONDON CS	6144478	2019-03-24	2019	3	24		11		-4.1		3.4		14.6		0						0		1	20190324
-81.15	43.03	LONDON CS	6144478	2019-03-25	2019	3	25		4.4		-5.1		-0.3		18.3		0						0		1	20190325
-81.15	43.03	LONDON CS	6144478	2019-03-26	2019	3	26		5.1		-5.2		0		18		0						0		1	20190326
-81.15	43.03	LONDON CS	6144478	2019-03-27	2019	3	27		8.3		-5.1		1.6		16.4		0						0		1	20190327
-81.15	43.03	LONDON CS	6144478	2019-03-28	2019	3	28		12.7		0.2		6.4		11.6		0						0.5		1	20190328
-81.15	43.03	LONDON CS	6144478	2019-03-29	2019	3	29		10.9		3.4		7.2		10.8		0						0		1	20190329
-81.15	43.03	LONDON CS	6144478	2019-03-30	2019	3	30		9.8		-0.8		4.5		13.5		0						33.5		1	20190330
-81.15	43.03	LONDON CS	6144478	2019-03-31	2019	3	31		-0.8		-6.1		-3.5		21.5		0						4.3		6	20190331
-81.15	43.03	LONDON CS	6144478	2019-04-01	2019	4	1		2.6		-7.3		-2.4		20.4		0						0		2	20190401
-81.15	43.03	LONDON CS	6144478	2019-04-02	2019	4	2		7.7		-0.7		3.5		14.5		0						0		1	20190402
-81.15	43.03	LONDON CS	6144478	2019-04-03	2019	4	3		8.5		-2.5		3		15		0						0			20190403
-81.15	43.03	LONDON CS	6144478	2019-04-04	2019	4	4		4.9		-3.3		0.8		17.2		0						0			20190404
-81.15	43.03	LONDON CS	6144478	2019-04-05	2019	4	5		6.9		-0.2		3.4		14.6		0						0			20190405
-81.15	43.03	LONDON CS	6144478	2019-04-06	2019	4	6		18		2.4		10.2		7.8		0						0			20190406
-81.15	43.03	LONDON CS	6144478	2019-04-07	2019	4	7		16.9		4.6		10.8		7.2		0						3.5			20190407
-81.15	43.03	LONDON CS	6144478	2019-04-08	2019	4	8		17.3		8.2		12.8		5.2		0						0.2			20190408
-81.15	43.03	LONDON CS	6144478	2019-04-09	2019	4	9		11.2		3.7		7.5		10.5		0						0.2			20190409
-81.15	43.03	LONDON CS	6144478	2019-04-10	2019	4	10		6.5		0.4		3.4		14.6		0						0.2			20190410
-81.15	43.03	LONDON CS	6144478	2019-04-11	2019	4	11		3.9		-0.1		1.9		16.1		0						0.2		0	20190411
-81.15	43.03	LONDON CS	6144478	2019-04-12	2019	4	12		17.1		2.7		9.9		8.1		0						1.1		0	20190412
-81.15	43.03	LONDON CS	6144478	2019-04-13	2019	4	13		13.5		2.8		8.1		9.9		0						0		0	20190413
-81.15	43.03	LONDON CS	6144478	2019-04-14	2019	4	14		4.2		1.2		2.7		15.3		0						12		0	20190414
-81.15	43.03	LONDON CS	6144478	2019-04-15	2019	4	15		7.5		-0.8		3.4		14.6		0						0.9		0	20190415
-81.15	43.03	LONDON CS	6144478	2019-04-16	2019	4	16		5		-0.1		2.5		15.5		0						13.1		0	20190416
-81.15	43.03	LONDON CS	6144478	2019-04-17	2019	4	17		15.1		0.5		7.8		10.2		0						0.9		0	20190417
-81.15	43.03	LONDON CS	6144478	2019-04-18	2019	4	18		19.5		7.6		13.6		4.4		0						19.6		0	20190418
-81.15	43.03	LONDON CS	6144478	2019-04-19	2019	4	19		10		4.8		7.4		10.6		0						19.1		0	20190419
-81.15	43.03	LONDON CS	6144478	2019-04-20	2019	4	20		7.5		4.8		6.1		11.9		0						4.5		0	20190420
-81.15	43.03	LONDON CS	6144478	2019-04-21	2019	4	21		16.8		5.2		11		7		0						0		0	20190421
-81.15	43.03	LONDON CS	6144478	2019-04-22	2019	4	22		17.2		3.6		10.4		7.6		0						0.2		0	20190422
-81.15	43.03	LONDON CS	6144478	2019-04-23	2019	4	23		19		5.6		12.3		5.7		0						0.6		0	20190423
-81.15	43.03	LONDON CS	6144478	2019-04-24	2019	4	24		12.1		1.6		6.9		11.1		0						0.2		0	20190424
-81.15	43.03	LONDON CS	6144478	2019-04-25	2019	4	25			M		M		M		M		M					0	M	0	20190425
-81.15	43.03	LONDON CS	6144478	2019-04-26	2019	4	26		10.1		2.9		6.5		11.5		0						23		0	20190426
-81.15	43.03	LONDON CS	6144478	2019-04-27	2019	4	27		8.7		0.4		4.6		13.4		0						1.4		0	20190427
-81.15	43.03	LONDON CS	6144478	2019-04-28	2019	4	28		10.6		0.3		5.4		12.6		0						0.9		0	20190428
-81.15	43.03	LONDON CS	6144478	2019-04-29	2019	4	29		7.1		-0.5		3.3		14.7		0						2.3		0	20190429
-81.15	43.03	LONDON CS	6144478	2019-04-30	2019	4	30		9.4		2.8		6.1		11.9		0						5.7		0	20190430
-81.15	43.03	LONDON CS	6144478	2019-05-01	2019	5	1		18		5.1		11.6		6.4		0						13.6			20190501
-81.15	43.03	LONDON CS	6144478	2019-05-02	2019	5	2		19.6		4.3		12		6		0						3.3			20190502
-81.15	43.03	LONDON CS	6144478	2019-05-03	2019	5	3		13		8.3		10.7		7.3		0						9.7			20190503
-81.15	43.03	LONDON CS	6144478	2019-05-04	2019	5	4		12.8		6		9.4		8.6		0						0.5			20190504
-81.15	43.03	LONDON CS	6144478	2019-05-05	2019	5	5		19.7		4.9		12.3		5.7		0						0			20190505
-81.15	43.03	LONDON CS	6144478	2019-05-06	2019	5	6		21.4		5.4		13.4		4.6		0						0			20190506
-81.15	43.03	LONDON CS	6144478	2019-05-07	2019	5	7		10.8		4.7		7.8		10.2		0						12.3			20190507
-81.15	43.03	LONDON CS	6144478	2019-05-08	2019	5	8		13		3.8		8.4		9.6		0						0			20190508
-81.15	43.03	LONDON CS	6144478	2019-05-09	2019	5	9		22.3		7.4		14.9		3.1		0						13.9			20190509
-81.15	43.03	LONDON CS	6144478	2019-05-10	2019	5	10		16.7		3.2		9.9		8.1		0						4.5			20190510
-81.15	43.03	LONDON CS	6144478	2019-05-11	2019	5	11		11.6		0.9		6.3		11.7		0						0			20190511
-81.15	43.03	LONDON CS	6144478	2019-05-12	2019	5	12		9.9		5.3		7.6		10.4		0						6.5			20190512
-81.15	43.03	LONDON CS	6144478	2019-05-13	2019	5	13		8.3		4.9		6.6		11.4		0						1.7			20190513
-81.15	43.03	LONDON CS	6144478	2019-05-14	2019	5	14		16.3		5.7		11		7		0						0			20190514
-81.15	43.03	LONDON CS	6144478	2019-05-15	2019	5	15		21.2		5.5		13.3		4.7		0						0			20190515
-81.15	43.03	LONDON CS	6144478	2019-05-16	2019	5	16		18.9		5.6		12.3		5.7		0						0			20190516
-81.15	43.03	LONDON CS	6144478	2019-05-17	2019	5	17		17.1		6		11.5		6.5		0						0			20190517
-81.15	43.03	LONDON CS	6144478	2019-05-18	2019	5	18		18.4		5.3		11.8		6.2		0						0			20190518
-81.15	43.03	LONDON CS	6144478	2019-05-19	2019	5	19		26.9		9.2		18.1		0		0.1						2.4			20190519
-81.15	43.03	LONDON CS	6144478	2019-05-20	2019	5	20		15.8		3.4		9.6		8.4		0						0			20190520
-81.15	43.03	LONDON CS	6144478	2019-05-21	2019	5	21		18.4		2.6		10.5		7.5		0						0			20190521
-81.15	43.03	LONDON CS	6144478	2019-05-22	2019	5	22		17		7.1		12		6		0						1.2			20190522
-81.15	43.03	LONDON CS	6144478	2019-05-23	2019	5	23		26		10.3		18.1		0		0.1						5.4			20190523
-81.15	43.03	LONDON CS	6144478	2019-05-24	2019	5	24		17.1		8.1		12.6		5.4		0						0			20190524
-81.15	43.03	LONDON CS	6144478	2019-05-25	2019	5	25		28.6		12		20.3		0		2.3						32.4			20190525
-81.15	43.03	LONDON CS	6144478	2019-05-26	2019	5	26		21.8		11.1		16.5		1.5		0						0			20190526
-81.15	43.03	LONDON CS	6144478	2019-05-27	2019	5	27		23.2		8		15.6		2.4		0						0			20190527
-81.15	43.03	LONDON CS	6144478	2019-05-28	2019	5	28		16.1		11.2		13.6		4.4		0						7.6			20190528
-81.15	43.03	LONDON CS	6144478	2019-05-29	2019	5	29		16.7		10.8		13.8		4.2		0						0.2			20190529
-81.15	43.03	LONDON CS	6144478	2019-05-30	2019	5	30		20.9		12.9		16.9		1.1		0						0			20190530
-81.15	43.03	LONDON CS	6144478	2019-05-31	2019	5	31		23.4		6.7		15		3		0						0			20190531
-81.15	43.03	LONDON CS	6144478	2019-06-01	2019	6	1		23.5		14.4		18.9		0		0.9						11			20190601	NC_T1	MSP 2019
-81.15	43.03	LONDON CS	6144478	2019-06-02	2019	6	2		18.3		6.2		12.2		5.8		0						0			20190602
-81.15	43.03	LONDON CS	6144478	2019-06-03	2019	6	3		15.7		5.3		10.5		7.5		0						0			20190603
-81.15	43.03	LONDON CS	6144478	2019-06-04	2019	6	4		22.9		6.9		14.9		3.1		0						0			20190604
-81.15	43.03	LONDON CS	6144478	2019-06-05	2019	6	5		22.2		15.7		18.9		0		0.9						7.2			20190605
-81.15	43.03	LONDON CS	6144478	2019-06-06	2019	6	6		23.5		12.8		18.1		0		0.1						0			20190606
-81.15	43.03	LONDON CS	6144478	2019-06-07	2019	6	7		26.3		11.6		18.9		0		0.9						0			20190607
-81.15	43.03	LONDON CS	6144478	2019-06-08	2019	6	8		26.6		13.8		20.2		0		2.2						0			20190608
-81.15	43.03	LONDON CS	6144478	2019-06-09	2019	6	9		26.2		14.4		20.3		0		2.3						0			20190609
-81.15	43.03	LONDON CS	6144478	2019-06-10	2019	6	10		21.4		11.1		16.2		1.8		0						9.1			20190610
-81.15	43.03	LONDON CS	6144478	2019-06-11	2019	6	11		21.5		8.2		14.9		3.1		0						0			20190611
-81.15	43.03	LONDON CS	6144478	2019-06-12	2019	6	12		22.7		9.9		16.3		1.7		0						2			20190612
-81.15	43.03	LONDON CS	6144478	2019-06-13	2019	6	13		18.9		10.2		14.5		3.5		0						9.6			20190613
-81.15	43.03	LONDON CS	6144478	2019-06-14	2019	6	14		21.7		9.9		15.8		2.2		0						0			20190614
-81.15	43.03	LONDON CS	6144478	2019-06-15	2019	6	15		19.3		15.4		17.4		0.6		0						0.7			20190615
-81.15	43.03	LONDON CS	6144478	2019-06-16	2019	6	16		18.6		12.3		15.5		2.5		0						0.3			20190616
-81.15	43.03	LONDON CS	6144478	2019-06-17	2019	6	17		23.6		11.4		17.5		0.5		0						0			20190617
-81.15	43.03	LONDON CS	6144478	2019-06-18	2019	6	18		25.4		13.6		19.5		0		1.5						0			20190618
-81.15	43.03	LONDON CS	6144478	2019-06-19	2019	6	19		26.4		12.1		19.2		0		1.2						0			20190619
-81.15	43.03	LONDON CS	6144478	2019-06-20	2019	6	20		20.1		14.9		17.5		0.5		0						20.8			20190620
-81.15	43.03	LONDON CS	6144478	2019-06-21	2019	6	21		21.4		10.5		15.9		2.1		0						0			20190621
-81.15	43.03	LONDON CS	6144478	2019-06-22	2019	6	22		24.7		9.8		17.3		0.7		0						0			20190622
-81.15	43.03	LONDON CS	6144478	2019-06-23	2019	6	23		25.2		10.4		17.8		0.2		0						0			20190623
-81.15	43.03	LONDON CS	6144478	2019-06-24	2019	6	24		26.4		15.9		21.2		0		3.2						3.6			20190624
-81.15	43.03	LONDON CS	6144478	2019-06-25	2019	6	25		26.6		18		22.3		0		4.3						0			20190625
-81.15	43.03	LONDON CS	6144478	2019-06-26	2019	6	26		29.1		16.5		22.8		0		4.8						0.9			20190626
-81.15	43.03	LONDON CS	6144478	2019-06-27	2019	6	27		29.5		15.3		22.4		0		4.4						0			20190627	NC_T2	ES 2019
-81.15	43.03	LONDON CS	6144478	2019-06-28	2019	6	28		29.6		16.3		23		0		5						10.6			20190628
-81.15	43.03	LONDON CS	6144478	2019-06-29	2019	6	29		28.3		17.1		22.7		0		4.7						0.3			20190629
-81.15	43.03	LONDON CS	6144478	2019-06-30	2019	6	30		24.9		13.4		19.1		0		1.1						0			20190630
-81.15	43.03	LONDON CS	6144478	2019-07-01	2019	7	1		28.2		12.2		20.2		0		2.2						0			20190701
-81.15	43.03	LONDON CS	6144478	2019-07-02	2019	7	2		28.1		19.4		23.7		0		5.7						0.3			20190702
-81.15	43.03	LONDON CS	6144478	2019-07-03	2019	7	3		30.1		18.5		24.3		0		6.3						0			20190703
-81.15	43.03	LONDON CS	6144478	2019-07-04	2019	7	4		30.5		18.7		24.6		0		6.6						0			20190704
-81.15	43.03	LONDON CS	6144478	2019-07-05	2019	7	5		32.1		20.5		26.3		0		8.3						4.5			20190705
-81.15	43.03	LONDON CS	6144478	2019-07-06	2019	7	6		29.4		21.6		25.5		0		7.5						11.5			20190706
-81.15	43.03	LONDON CS	6144478	2019-07-07	2019	7	7		26		16		21		0		3						1.8			20190707
-81.15	43.03	LONDON CS	6144478	2019-07-08	2019	7	8		26.3		14.1		20.2		0		2.2						0			20190708
-81.15	43.03	LONDON CS	6144478	2019-07-09	2019	7	9		26.9		12		19.4		0		1.4						0			20190709
-81.15	43.03	LONDON CS	6144478	2019-07-10	2019	7	10		30.5		15.4		22.9		0		4.9						5.4			20190710
-81.15	43.03	LONDON CS	6144478	2019-07-11	2019	7	11		29		17.4		23.2		0		5.2						0			20190711
-81.15	43.03	LONDON CS	6144478	2019-07-12	2019	7	12		23.6		14.9		19.2		0		1.2						0			20190712
-81.15	43.03	LONDON CS	6144478	2019-07-13	2019	7	13		30		14.6		22.3		0		4.3						0.2			20190713
-81.15	43.03	LONDON CS	6144478	2019-07-14	2019	7	14		26.3		12		19.2		0		1.2						0			20190714
-81.15	43.03	LONDON CS	6144478	2019-07-15	2019	7	15		27.6		9.7		18.7		0		0.7						0			20190715
-81.15	43.03	LONDON CS	6144478	2019-07-16	2019	7	16		28.5		18.8		23.7		0		5.7						0			20190716
-81.15	43.03	LONDON CS	6144478	2019-07-17	2019	7	17		29.8		20.7		25.3		0		7.3						30.4			20190717
-81.15	43.03	LONDON CS	6144478	2019-07-18	2019	7	18		29.2		18.7		24		0		6						0			20190718
-81.15	43.03	LONDON CS	6144478	2019-07-19	2019	7	19		30.6		23.1		26.8		0		8.8						36			20190719
-81.15	43.03	LONDON CS	6144478	2019-07-20	2019	7	20		33.5		21.2		27.4		0		9.4						10.2			20190720
-81.15	43.03	LONDON CS	6144478	2019-07-21	2019	7	21		26.9		18.7		22.8		0		4.8						0.7			20190721
-81.15	43.03	LONDON CS	6144478	2019-07-22	2019	7	22		25		15.2		20.1		0		2.1						0			20190722
-81.15	43.03	LONDON CS	6144478	2019-07-23	2019	7	23		25.1		10.8		18		0		0						0			20190723
-81.15	43.03	LONDON CS	6144478	2019-07-24	2019	7	24		25.7		13.3		19.5		0		1.5						0			20190724
-81.15	43.03	LONDON CS	6144478	2019-07-25	2019	7	25		27.8		13.4		20.6		0		2.6						0			20190725
-81.15	43.03	LONDON CS	6144478	2019-07-26	2019	7	26		27.5		15		21.3		0		3.3						0.4			20190726
-81.15	43.03	LONDON CS	6144478	2019-07-27	2019	7	27		28.2		17.4		22.8		0		4.8						0			20190727
-81.15	43.03	LONDON CS	6144478	2019-07-28	2019	7	28		29.2		19.4		24.3		0		6.3						12.3			20190728
-81.15	43.03	LONDON CS	6144478	2019-07-29	2019	7	29		29.1		19		24.1		0		6.1						3			20190729
-81.15	43.03	LONDON CS	6144478	2019-07-30	2019	7	30		27.8		17.5		22.7		0		4.7						0			20190730
-81.15	43.03	LONDON CS	6144478	2019-07-31	2019	7	31		26.1		14.8		20.4		0		2.4						0			20190731
-81.15	43.03	LONDON CS	6144478	2019-08-01	2019	8	1		26.3		12.6		19.5		0		1.5						0			20190801
-81.15	43.03	LONDON CS	6144478	2019-08-02	2019	8	2		27.4		15		21.2		0		3.2						0			20190802
-81.15	43.03	LONDON CS	6144478	2019-08-03	2019	8	3		28.4		12.9		20.6		0		2.6						0			20190803
-81.15	43.03	LONDON CS	6144478	2019-08-04	2019	8	4		27.8		17.2		22.5		0		4.5						0			20190804
-81.15	43.03	LONDON CS	6144478	2019-08-05	2019	8	5		28		15.6		21.8		0		3.8						0			20190805
-81.15	43.03	LONDON CS	6144478	2019-08-06	2019	8	6		26.5		18.1		22.3		0		4.3						5.4			20190806
-81.15	43.03	LONDON CS	6144478	2019-08-07	2019	8	7		27.3		16.1		21.7		0		3.7						0			20190807
-81.15	43.03	LONDON CS	6144478	2019-08-08	2019	8	8		25.7		14.6		20.2		0		2.2						3.6			20190808
-81.15	43.03	LONDON CS	6144478	2019-08-09	2019	8	9		25.4		13.5		19.5		0		1.5						0			20190809	NC_T3	MS 2019
-81.15	43.03	LONDON CS	6144478	2019-08-10	2019	8	10		23.8		12.4		18.1		0		0.1						0			20190810
-81.15	43.03	LONDON CS	6144478	2019-08-11	2019	8	11		26.6		11.2		18.9		0		0.9						0			20190811
-81.15	43.03	LONDON CS	6144478	2019-08-12	2019	8	12		27.8		19.2		23.5		0		5.5						25.4			20190812
-81.15	43.03	LONDON CS	6144478	2019-08-13	2019	8	13		28.9		18.4		23.6		0		5.6						0			20190813
-81.15	43.03	LONDON CS	6144478	2019-08-14	2019	8	14		26		16.2		21.1		0		3.1						0			20190814
-81.15	43.03	LONDON CS	6144478	2019-08-15	2019	8	15		23.6		14.5		19		0		1						0			20190815
-81.15	43.03	LONDON CS	6144478	2019-08-16	2019	8	16			M		M		M		M		M					0	M		20190816
-81.15	43.03	LONDON CS	6144478	2019-08-17	2019	8	17		27.9		16.6		22.3		0		4.3						32.1			20190817
-81.15	43.03	LONDON CS	6144478	2019-08-18	2019	8	18		27.9		18.9		23.4		0		5.4						25.8			20190818
-81.15	43.03	LONDON CS	6144478	2019-08-19	2019	8	19		27.2		17.5		22.3		0		4.3						0			20190819
-81.15	43.03	LONDON CS	6144478	2019-08-20	2019	8	20		28.9		17.2		23		0		5						2.3			20190820
-81.15	43.03	LONDON CS	6144478	2019-08-21	2019	8	21		28.9		18.2		23.6		0		5.6						0.9			20190821
-81.15	43.03	LONDON CS	6144478	2019-08-22	2019	8	22		22.2		12.2		17.2		0.8		0						0			20190822
-81.15	43.03	LONDON CS	6144478	2019-08-23	2019	8	23		21.9		10.4		16.2		1.8		0						0			20190823
-81.15	43.03	LONDON CS	6144478	2019-08-24	2019	8	24		22.2		8.8		15.5		2.5		0						0			20190824
-81.15	43.03	LONDON CS	6144478	2019-08-25	2019	8	25		22.7		11.2		16.9		1.1		0						0			20190825
-81.15	43.03	LONDON CS	6144478	2019-08-26	2019	8	26		23.2		14.4		18.8		0		0.8						0			20190826
-81.15	43.03	LONDON CS	6144478	2019-08-27	2019	8	27		23.2		17.6		20.4		0		2.4						23.1			20190827
-81.15	43.03	LONDON CS	6144478	2019-08-28	2019	8	28		24.2		15.3		19.8		0		1.8						0			20190828
-81.15	43.03	LONDON CS	6144478	2019-08-29	2019	8	29		24		13.6		18.8		0		0.8						0			20190829
-81.15	43.03	LONDON CS	6144478	2019-08-30	2019	8	30		22.6		11.2		16.9		1.1		0						0			20190830
-81.15	43.03	LONDON CS	6144478	2019-08-31	2019	8	31		21.2		8.5		14.8		3.2		0						0			20190831
-81.15	43.03	LONDON CS	6144478	2019-09-01	2019	9	1		18.2		13.8		16		2		0						4.8			20190901
-81.15	43.03	LONDON CS	6144478	2019-09-02	2019	9	2		24.3		13.7		19		0		1						0			20190902
-81.15	43.03	LONDON CS	6144478	2019-09-03	2019	9	3		24.1		11.9		18		0		0						0			20190903
-81.15	43.03	LONDON CS	6144478	2019-09-04	2019	9	4		22.6		8.5		15.5		2.5		0						0			20190904	NC_T4	LS 2019
-81.15	43.03	LONDON CS	6144478	2019-09-05	2019	9	5		21.7		7.3		14.5		3.5		0						0			20190905
-81.15	43.03	LONDON CS	6144478	2019-09-06	2019	9	6		19.8		9.4		14.6		3.4		0						0			20190906
-81.15	43.03	LONDON CS	6144478	2019-09-07	2019	9	7		21.9		12.1		17		1		0						0			20190907
-81.15	43.03	LONDON CS	6144478	2019-09-08	2019	9	8		18.7		9.1		13.9		4.1		0						0			20190908
-81.15	43.03	LONDON CS	6144478	2019-09-09	2019	9	9		20.4		9		14.7		3.3		0						0			20190909
-81.15	43.03	LONDON CS	6144478	2019-09-10	2019	9	10		25.2		11.5		18.3		0		0.3						0			20190910
-81.15	43.03	LONDON CS	6144478	2019-09-11	2019	9	11		29.3		18.6		24		0		6						7.9			20190911
-81.15	43.03	LONDON CS	6144478	2019-09-12	2019	9	12		19.1		13.4		16.2		1.8		0						1.2			20190912
-81.15	43.03	LONDON CS	6144478	2019-09-13	2019	9	13		26.1		12.7		19.4		0		1.4						0.6			20190913
-81.15	43.03	LONDON CS	6144478	2019-09-14	2019	9	14		21.9		14.1		18		0		0						0			20190914
-81.15	43.03	LONDON CS	6144478	2019-09-15	2019	9	15		22.7		10.8		16.8		1.2		0						0			20190915
-81.15	43.03	LONDON CS	6144478	2019-09-16	2019	9	16		23.8		14.5		19.2		0		1.2						0			20190916
-81.15	43.03	LONDON CS	6144478	2019-09-17	2019	9	17		23.2		11.5		17.4		0.6		0						0			20190917
-81.15	43.03	LONDON CS	6144478	2019-09-18	2019	9	18		23.8		11		17.4		0.6		0						0			20190918
-81.15	43.03	LONDON CS	6144478	2019-09-19	2019	9	19		23.7		12		17.8		0.2		0						0			20190919
-81.15	43.03	LONDON CS	6144478	2019-09-20	2019	9	20		26.3		12.1		19.2		0		1.2						0			20190920
-81.15	43.03	LONDON CS	6144478	2019-09-21	2019	9	21		28.7		14.5		21.6		0		3.6						0			20190921
-81.15	43.03	LONDON CS	6144478	2019-09-22	2019	9	22		29.1		19.8		24.4		0		6.4						0.8			20190922
-81.15	43.03	LONDON CS	6144478	2019-09-23	2019	9	23			M		M		M		M		M					0	M		20190923
-81.15	43.03	LONDON CS	6144478	2019-09-24	2019	9	24		22.4		10.7		16.5		1.5		0						0			20190924
-81.15	43.03	LONDON CS	6144478	2019-09-25	2019	9	25		24.1		13.8		18.9		0		0.9						0			20190925
-81.15	43.03	LONDON CS	6144478	2019-09-26	2019	9	26		20.2		7.5		13.8		4.2		0						0.7			20190926
-81.15	43.03	LONDON CS	6144478	2019-09-27	2019	9	27		22.3		6.4		14.3		3.7		0						0			20190927
-81.15	43.03	LONDON CS	6144478	2019-09-28	2019	9	28		19.8		10.2		15		3		0						3.9			20190928
-81.15	43.03	LONDON CS	6144478	2019-09-29	2019	9	29		15.8		9.4		12.6		5.4		0						0.8			20190929
-81.15	43.03	LONDON CS	6144478	2019-09-30	2019	9	30		23.6		10.7		17.1		0.9		0						0			20190930
-81.15	43.03	LONDON CS	6144478	2019-10-01	2019	10	1		29.5		15.5		22.5		0		4.5						15.3			20191001
-81.15	43.03	LONDON CS	6144478	2019-10-02	2019	10	2		19.4		10.6		15		3		0						19.3			20191002
-81.15	43.03	LONDON CS	6144478	2019-10-03	2019	10	3		13.7		9.4		11.5		6.5		0						2.9			20191003
-81.15	43.03	LONDON CS	6144478	2019-10-04	2019	10	4		12.5		3.7		8.1		9.9		0						0.2			20191004
-81.15	43.03	LONDON CS	6144478	2019-10-05	2019	10	5		14.3		2.7		8.5		9.5		0						0			20191005
-81.15	43.03	LONDON CS	6144478	2019-10-06	2019	10	6		20.3		10.4		15.3		2.7		0						2.9			20191006
-81.15	43.03	LONDON CS	6144478	2019-10-07	2019	10	7		18.6		7.5		13		5		0						0			20191007
-81.15	43.03	LONDON CS	6144478	2019-10-08	2019	10	8		19.3		5.9		12.6		5.4		0						0			20191008
-81.15	43.03	LONDON CS	6144478	2019-10-09	2019	10	9		18.6		6.6		12.6		5.4		0						0			20191009
-81.15	43.03	LONDON CS	6144478	2019-10-10	2019	10	10		19		6.5		12.7		5.3		0						0			20191010
-81.15	43.03	LONDON CS	6144478	2019-10-11	2019	10	11		21.6		9.2		15.4		2.6		0						1			20191011
-81.15	43.03	LONDON CS	6144478	2019-10-12	2019	10	12		13.7		3.6		8.6		9.4		0						7.7			20191012
-81.15	43.03	LONDON CS	6144478	2019-10-13	2019	10	13		15.8		4.9		10.4		7.6		0						0			20191013
-81.15	43.03	LONDON CS	6144478	2019-10-14	2019	10	14		10.7		1.9		6.3		11.7		0						0			20191014
-81.15	43.03	LONDON CS	6144478	2019-10-15	2019	10	15		14.8		-0.1		7.3		10.7		0						0			20191015
-81.15	43.03	LONDON CS	6144478	2019-10-16	2019	10	16		14.7		6.1		10.4		7.6		0						15.5			20191016
-81.15	43.03	LONDON CS	6144478	2019-10-17	2019	10	17		8		6		7		11		0						0			20191017
-81.15	43.03	LONDON CS	6144478	2019-10-18	2019	10	18		11.9		1		6.4		11.6		0						0			20191018
-81.15	43.03	LONDON CS	6144478	2019-10-19	2019	10	19		14.8		0.2		7.5		10.5		0						0			20191019
-81.15	43.03	LONDON CS	6144478	2019-10-20	2019	10	20		20.5		4.8		12.6		5.4		0						0			20191020
-81.15	43.03	LONDON CS	6144478	2019-10-21	2019	10	21		18.2		6.8		12.5		5.5		0						8.4			20191021
-81.15	43.03	LONDON CS	6144478	2019-10-22	2019	10	22		16.9		7.1		12		6		0						1.4			20191022
-81.15	43.03	LONDON CS	6144478	2019-10-23	2019	10	23		13		6.1		9.5		8.5		0						0			20191023
-81.15	43.03	LONDON CS	6144478	2019-10-24	2019	10	24		13.3		3.9		8.6		9.4		0						0			20191024
-81.15	43.03	LONDON CS	6144478	2019-10-25	2019	10	25		10.1		0.3		5.2		12.8		0						0			20191025
-81.15	43.03	LONDON CS	6144478	2019-10-26	2019	10	26		11.1		-1.9		4.6		13.4		0						22.1			20191026
-81.15	43.03	LONDON CS	6144478	2019-10-27	2019	10	27		14.7		4.6		9.6		8.4		0						5.6			20191027
-81.15	43.03	LONDON CS	6144478	2019-10-28	2019	10	28		16.7		1.7		9.2		8.8		0						0			20191028
-81.15	43.03	LONDON CS	6144478	2019-10-29	2019	10	29		15.9		4.3		10.1		7.9		0						0			20191029
-81.15	43.03	LONDON CS	6144478	2019-10-30	2019	10	30		8.2		6.4		7.3		10.7		0						21			20191030
-81.15	43.03	LONDON CS	6144478	2019-10-31	2019	10	31		10.2		1.5		5.9		12.1		0						21.4			20191031
-81.15	43.03	LONDON CS	6144478	2019-11-01	2019	11	1		4.7		0.4		2.6		15.4		0						1.7		1	20191101
-81.15	43.03	LONDON CS	6144478	2019-11-02	2019	11	2		6.5		1.1		3.8		14.2		0						0.8		1	20191102
-81.15	43.03	LONDON CS	6144478	2019-11-03	2019	11	3		4.8		0.9		2.9		15.1		0						0		0	20191103
-81.15	43.03	LONDON CS	6144478	2019-11-04	2019	11	4		11.1		3.2		7.1		10.9		0						1.9		0	20191104
-81.15	43.03	LONDON CS	6144478	2019-11-05	2019	11	5		8.1		-0.1		4		14		0						0		0	20191105
-81.15	43.03	LONDON CS	6144478	2019-11-06	2019	11	6		3.1		-3.6		-0.2		18.2		0						0.6		0	20191106
-81.15	43.03	LONDON CS	6144478	2019-11-07	2019	11	7		2.2		-3.4		-0.6		18.6		0						10.2		0	20191107
-81.15	43.03	LONDON CS	6144478	2019-11-08	2019	11	8		-0.2		-9.3		-4.7		22.7		0						7.6		18	20191108
-81.15	43.03	LONDON CS	6144478	2019-11-09	2019	11	9		2.6		-8.7		-3		21		0						0		11	20191109
-81.15	43.03	LONDON CS	6144478	2019-11-10	2019	11	10		4.7		0.4		2.5		15.5		0						0.5		5	20191110
-81.15	43.03	LONDON CS	6144478	2019-11-11	2019	11	11		0.5		-6.3		-2.9		20.9		0						8.1		0	20191111
-81.15	43.03	LONDON CS	6144478	2019-11-12	2019	11	12		-5.2		-10.6		-7.9		25.9		0						2.2		9	20191112
-81.15	43.03	LONDON CS	6144478	2019-11-13	2019	11	13		-1.9		-11.1		-6.5		24.5		0						0		9	20191113
-81.15	43.03	LONDON CS	6144478	2019-11-14	2019	11	14		-0.6		-3.5		-2		20		0						0.9		8	20191114	NC_T5	F 2019
-81.15	43.03	LONDON CS	6144478	2019-11-15	2019	11	15		1.1		-5.2		-2		20		0						0		6	20191115
-81.15	43.03	LONDON CS	6144478	2019-11-16	2019	11	16		-2.3		-10		-6.1		24.1		0						0.2		5	20191116
-81.15	43.03	LONDON CS	6144478	2019-11-17	2019	11	17		3.4		-7.1		-1.9		19.9		0						0		5	20191117
-81.15	43.03	LONDON CS	6144478	2019-11-18	2019	11	18		5.6		0.5		3.1		14.9		0						0		5	20191118
-81.15	43.03	LONDON CS	6144478	2019-11-19	2019	11	19		6.7		0.8		3.8		14.2		0						0		0	20191119
-81.15	43.03	LONDON CS	6144478	2019-11-20	2019	11	20		7.1		-2.9		2.1		15.9		0						0		1	20191120
-81.15	43.03	LONDON CS	6144478	2019-11-21	2019	11	21		10.3		0.3		5.3		12.7		0						3.2		1	20191121
-81.15	43.03	LONDON CS	6144478	2019-11-22	2019	11	22		7.2		-3.4		1.9		16.1		0						0.4		0	20191122
-81.15	43.03	LONDON CS	6144478	2019-11-23	2019	11	23		4.7		-4.6		0		18		0						0		0	20191123
-81.15	43.03	LONDON CS	6144478	2019-11-24	2019	11	24		5.9		-1.9		2		16		0						0		0	20191124
-81.15	43.03	LONDON CS	6144478	2019-11-25	2019	11	25		7.8		3.2		5.5		12.5		0						0		0	20191125
-81.15	43.03	LONDON CS	6144478	2019-11-26	2019	11	26		10.9		4.6		7.7		10.3		0						0		1	20191126
-81.15	43.03	LONDON CS	6144478	2019-11-27	2019	11	27		11.7		2.7		7.2		10.8		0						20.1		1	20191127
-81.15	43.03	LONDON CS	6144478	2019-11-28	2019	11	28		3.9		-2.3		0.8		17.2		0						0.9		1	20191128
-81.15	43.03	LONDON CS	6144478	2019-11-29	2019	11	29		-0.6		-2.7		-1.7		19.7		0						0		0	20191129
-81.15	43.03	LONDON CS	6144478	2019-11-30	2019	11	30		0.3		-3.1		-1.4		19.4		0						0		0	20191130
-81.15	43.03	LONDON CS	6144478	2019-12-01	2019	12	1		0.4		-2.3		-0.9		18.9		0						2.6		0	20191201
-81.15	43.03	LONDON CS	6144478	2019-12-02	2019	12	2		-0.5		-6.2		-3.4		21.4		0						1.8		1	20191202
-81.15	43.03	LONDON CS	6144478	2019-12-03	2019	12	3		-0.2		-7.6		-3.9		21.9		0						0.8			20191203
-81.15	43.03	LONDON CS	6144478	2019-12-04	2019	12	4		1.2		-1.4		-0.1		18.1		0						7		2	20191204
-81.15	43.03	LONDON CS	6144478	2019-12-05	2019	12	5		-0.3		-1.7		-1		19		0						0.2		4	20191205
-81.15	43.03	LONDON CS	6144478	2019-12-06	2019	12	6		2.7		-1.9		0.4		17.6		0						0.4		3	20191206
-81.15	43.03	LONDON CS	6144478	2019-12-07	2019	12	7		0.4		-4.2		-1.9		19.9		0						0		1	20191207
-81.15	43.03	LONDON CS	6144478	2019-12-08	2019	12	8		7.8		-3.2		2.3		15.7		0						0		0	20191208
-81.15	43.03	LONDON CS	6144478	2019-12-09	2019	12	9		10		5.9		8		10		0						10.8		0	20191209
-81.15	43.03	LONDON CS	6144478	2019-12-10	2019	12	10		9.1		-6.2		1.5		16.5		0						0.7		0	20191210
-81.15	43.03	LONDON CS	6144478	2019-12-11	2019	12	11		-4.6		-9.4		-7		25		0						0		0	20191211
-81.15	43.03	LONDON CS	6144478	2019-12-12	2019	12	12		0.6		-11		-5.2		23.2		0						0		1	20191212
-81.15	43.03	LONDON CS	6144478	2019-12-13	2019	12	13		4.2		-1.3		1.5		16.5		0						0		1	20191213
-81.15	43.03	LONDON CS	6144478	2019-12-14	2019	12	14		2.1		-0.1		1		17		0						3.6		1	20191214
-81.15	43.03	LONDON CS	6144478	2019-12-15	2019	12	15		0.5		-5		-2.2		20.2		0						0.2		1	20191215
-81.15	43.03	LONDON CS	6144478	2019-12-16	2019	12	16		0.6		-4.7		-2		20		0						0		1	20191216
-81.15	43.03	LONDON CS	6144478	2019-12-17	2019	12	17		-1		-3.9		-2.5		20.5		0						0		1	20191217
-81.15	43.03	LONDON CS	6144478	2019-12-18	2019	12	18		-2.5		-12		-7.3		25.3		0						4.6		1	20191218
-81.15	43.03	LONDON CS	6144478	2019-12-19	2019	12	19		-3.4		-11.1		-7.3		25.3		0						0		5	20191219
-81.15	43.03	LONDON CS	6144478	2019-12-20	2019	12	20		-3.4		-7.5		-5.4		23.4		0						0		4	20191220
-81.15	43.03	LONDON CS	6144478	2019-12-21	2019	12	21		5.2		-6.9		-0.9		18.9		0						0		4	20191221
-81.15	43.03	LONDON CS	6144478	2019-12-22	2019	12	22		8.3		-1.4		3.5		14.5		0						0		2	20191222
-81.15	43.03	LONDON CS	6144478	2019-12-23	2019	12	23		10.4		0.3		5.4		12.6		0						0		1	20191223
-81.15	43.03	LONDON CS	6144478	2019-12-24	2019	12	24		2		-2.5		-0.2		18.2		0						0		1	20191224
-81.15	43.03	LONDON CS	6144478	2019-12-25	2019	12	25		3.5		-1.7		0.9		17.1		0						0		1	20191225
-81.15	43.03	LONDON CS	6144478	2019-12-26	2019	12	26		10.2		-0.5		4.8		13.2		0						0		1	20191226
-81.15	43.03	LONDON CS	6144478	2019-12-27	2019	12	27		10.8		2		6.4		11.6		0						0		1	20191227
-81.15	43.03	LONDON CS	6144478	2019-12-28	2019	12	28		2.9		0.1		1.5		16.5		0						0		1	20191228
-81.15	43.03	LONDON CS	6144478	2019-12-29	2019	12	29		2.9		0		1.4		16.6		0						6.3		1	20191229
-81.15	43.03	LONDON CS	6144478	2019-12-30	2019	12	30		9		0.7		4.8		13.2		0						5.2		1	20191230
-81.15	43.03	LONDON CS	6144478	2019-12-31	2019	12	31		1		-2.5		-0.8		18.8		0						3.4		2	20191231
-81.15	43.03	LONDON CS	6144478	2020-01-01	2020	1	1		2.9		-3.1		-0.1		18.1		0						0.2		3	20200101
-81.15	43.03	LONDON CS	6144478	2020-01-02	2020	1	2		5.8		1.8		3.8		14.2		0						0		2	20200102
-81.15	43.03	LONDON CS	6144478	2020-01-03	2020	1	3		6.5		2.5		4.5		13.5		0						0		1	20200103
-81.15	43.03	LONDON CS	6144478	2020-01-04	2020	1	4		2.6		-1.8		0.4		17.6		0						1.4		1	20200104
-81.15	43.03	LONDON CS	6144478	2020-01-05	2020	1	5		1.2		-1.8		-0.3		18.3		0						7		1	20200105
-81.15	43.03	LONDON CS	6144478	2020-01-06	2020	1	6		2.9		-2.1		0.4		17.6		0						0		6	20200106
-81.15	43.03	LONDON CS	6144478	2020-01-07	2020	1	7		3.7		-5.2		-0.8		18.8		0						0.2		4	20200107
-81.15	43.03	LONDON CS	6144478	2020-01-08	2020	1	8		-1.1		-7.4		-4.2		22.2		0						2		5	20200108
-81.15	43.03	LONDON CS	6144478	2020-01-09	2020	1	9		5.3		-10.9		-2.8		20.8		0						0.2		3	20200109
-81.15	43.03	LONDON CS	6144478	2020-01-10	2020	1	10		7.1		4.4		5.7		12.3		0						7.3		1	20200110
-81.15	43.03	LONDON CS	6144478	2020-01-11	2020	1	11		11.7		2.6		7.2		10.8		0						56.6		1	20200111
-81.15	43.03	LONDON CS	6144478	2020-01-12	2020	1	12		2.6		-4.7		-1.1		19.1		0						12.2		0	20200112
-81.15	43.03	LONDON CS	6144478	2020-01-13	2020	1	13		2.1		-2.6		-0.3		18.3		0						0.6		0	20200113
-81.15	43.03	LONDON CS	6144478	2020-01-14	2020	1	14		3.9		-1.4		1.3		16.7		0						0		1	20200114
-81.15	43.03	LONDON CS	6144478	2020-01-15	2020	1	15			M		M		M		M		M					0	M	1	20200115
-81.15	43.03	LONDON CS	6144478	2020-01-16	2020	1	16		1.8		-8.9		-3.5		21.5		0						4.3		1	20200116
-81.15	43.03	LONDON CS	6144478	2020-01-17	2020	1	17		-7.1		-10		-8.6		26.6		0						0.2		2	20200117
-81.15	43.03	LONDON CS	6144478	2020-01-18	2020	1	18		3.1		-8		-2.4		20.4		0						16.3		1	20200118
-81.15	43.03	LONDON CS	6144478	2020-01-19	2020	1	19		-0.6		-12.4		-6.5		24.5		0						1.7		7	20200119
-81.15	43.03	LONDON CS	6144478	2020-01-20	2020	1	20		-5.4		-17.4		-11.4		29.4		0						0		8	20200120
-81.15	43.03	LONDON CS	6144478	2020-01-21	2020	1	21		-4.8		-8.3		-6.6		24.6		0						0		8	20200121
-81.15	43.03	LONDON CS	6144478	2020-01-22	2020	1	22		-1.6		-8.1		-4.9		22.9		0						0		7	20200122
-81.15	43.03	LONDON CS	6144478	2020-01-23	2020	1	23		2.4		-8.2		-2.9		20.9		0						0		7	20200123
-81.15	43.03	LONDON CS	6144478	2020-01-24	2020	1	24		3.9		0.1		2		16		0						10.6		7	20200124
-81.15	43.03	LONDON CS	6144478	2020-01-25	2020	1	25		3.6		0.2		1.9		16.1		0						3.8		1	20200125
-81.15	43.03	LONDON CS	6144478	2020-01-26	2020	1	26		1.5		-0.1		0.7		17.3		0						3.4		1	20200126
-81.15	43.03	LONDON CS	6144478	2020-01-27	2020	1	27		0.5		-0.5		0		18		0						0.5		0	20200127
-81.15	43.03	LONDON CS	6144478	2020-01-28	2020	1	28		0.4		-2.6		-1.1		19.1		0						0.4		1	20200128
-81.15	43.03	LONDON CS	6144478	2020-01-29	2020	1	29		-0.8		-5.1		-2.9		20.9		0						0		1	20200129
-81.15	43.03	LONDON CS	6144478	2020-01-30	2020	1	30		-0.6		-7.2		-3.9		21.9		0						0		1	20200130
-81.15	43.03	LONDON CS	6144478	2020-01-31	2020	1	31		-0.7		-3.9		-2.3		20.3		0						0.7		1	20200131
-81.15	43.03	LONDON CS	6144478	2020-02-01	2020	2	1		0.2		-5.3		-2.6		20.6		0						2.8		0	20200201
-81.15	43.03	LONDON CS	6144478	2020-02-02	2020	2	2		3.2		-2.1		0.6		17.4		0						3.6		0	20200202
-81.15	43.03	LONDON CS	6144478	2020-02-03	2020	2	3		4.7		-1		1.9		16.1		0						0		3	20200203
-81.15	43.03	LONDON CS	6144478	2020-02-04	2020	2	4		1.4		-4.1		-1.3		19.3		0						0		1	20200204
-81.15	43.03	LONDON CS	6144478	2020-02-05	2020	2	5		-2.9		-7.4		-5.2		23.2		0						0.6		1	20200205
-81.15	43.03	LONDON CS	6144478	2020-02-06	2020	2	6		-3.5		-5.8		-4.7		22.7		0						3.4		1	20200206
-81.15	43.03	LONDON CS	6144478	2020-02-07	2020	2	7		-2.8		-8.2		-5.5		23.5		0						1.8		2	20200207
-81.15	43.03	LONDON CS	6144478	2020-02-08	2020	2	8		-5		-10.5		-7.7		25.7		0						0.6		7	20200208
-81.15	43.03	LONDON CS	6144478	2020-02-09	2020	2	9		0.6		-10		-4.7		22.7		0						5.4		3	20200209
-81.15	43.03	LONDON CS	6144478	2020-02-10	2020	2	10		2.4		-1.4		0.5		17.5		0						0.6		6	20200210
-81.15	43.03	LONDON CS	6144478	2020-02-11	2020	2	11		1.5		-3		-0.7		18.7		0						0		3	20200211
-81.15	43.03	LONDON CS	6144478	2020-02-12	2020	2	12		0.1		-6.3		-3.1		21.1		0						0.7		2	20200212
-81.15	43.03	LONDON CS	6144478	2020-02-13	2020	2	13		-0.2		-13.2		-6.7		24.7		0						1.8		2	20200213
-81.15	43.03	LONDON CS	6144478	2020-02-14	2020	2	14		-9.2		-14.9		-12		30		0						0.2		3	20200214
-81.15	43.03	LONDON CS	6144478	2020-02-15	2020	2	15		0		-11.5		-5.7		23.7		0						0.5		3	20200215
-81.15	43.03	LONDON CS	6144478	2020-02-16	2020	2	16		2.8		-4.3		-0.7		18.7		0						0		9	20200216
-81.15	43.03	LONDON CS	6144478	2020-02-17	2020	2	17		0.1		-9.8		-4.8		22.8		0						2		6	20200217
-81.15	43.03	LONDON CS	6144478	2020-02-18	2020	2	18		4.1		-2.7		0.7		17.3		0						2.5		6	20200218
-81.15	43.03	LONDON CS	6144478	2020-02-19	2020	2	19		-1.6		-8.9		-5.2		23.2		0						0		3	20200219
-81.15	43.03	LONDON CS	6144478	2020-02-20	2020	2	20		-5.6		-10.1		-7.9		25.9		0						0		4	20200220
-81.15	43.03	LONDON CS	6144478	2020-02-21	2020	2	21		-0.1		-10.8		-5.4		23.4		0						0		4	20200221
-81.15	43.03	LONDON CS	6144478	2020-02-22	2020	2	22		4.7		-5.1		-0.2		18.2		0						0		4	20200222
-81.15	43.03	LONDON CS	6144478	2020-02-23	2020	2	23		7		-1.6		2.7		15.3		0						0		2	20200223
-81.15	43.03	LONDON CS	6144478	2020-02-24	2020	2	24		6.5		-1.5		2.5		15.5		0						0		0	20200224
-81.15	43.03	LONDON CS	6144478	2020-02-25	2020	2	25		3.8		0.5		2.1		15.9		0						0.2		1	20200225
-81.15	43.03	LONDON CS	6144478	2020-02-26	2020	2	26		1.5		-5.4		-2		20		0						7.5		1	20200226
-81.15	43.03	LONDON CS	6144478	2020-02-27	2020	2	27		-4.8		-7.6		-6.2		24.2		0						2		10	20200227
-81.15	43.03	LONDON CS	6144478	2020-02-28	2020	2	28		-5		-8.4		-6.7		24.7		0						2		9	20200228
-81.15	43.03	LONDON CS	6144478	2020-02-29	2020	2	29		-3.7		-11.2		-7.5		25.5		0						2.4		10	20200229
-81.15	43.03	LONDON CS	6144478	2020-03-01	2020	3	1		5.1		-11.8		-3.3		21.3		0						0		7	20200301
-81.15	43.03	LONDON CS	6144478	2020-03-02	2020	3	2		6.4		1.7		4.1		13.9		0						5.1		4	20200302
-81.15	43.03	LONDON CS	6144478	2020-03-03	2020	3	3		5		-1.2		1.9		16.1		0						6.8		1	20200303
-81.15	43.03	LONDON CS	6144478	2020-03-04	2020	3	4		5.8		-2.8		1.5		16.5		0						0		1	20200304
-81.15	43.03	LONDON CS	6144478	2020-03-05	2020	3	5		5.1		-6		-0.5		18.5		0						0		1	20200305
-81.15	43.03	LONDON CS	6144478	2020-03-06	2020	3	6		2.2		-2.5		-0.1		18.1		0						0.2		1	20200306
-81.15	43.03	LONDON CS	6144478	2020-03-07	2020	3	7		4.3		-6.9		-1.3		19.3		0						0		1	20200307
-81.15	43.03	LONDON CS	6144478	2020-03-08	2020	3	8		10.7		-0.2		5.3		12.7		0						0		1	20200308
-81.15	43.03	LONDON CS	6144478	2020-03-09	2020	3	9		16.3		3.5		9.9		8.1		0						0.6		0	20200309
-81.15	43.03	LONDON CS	6144478	2020-03-10	2020	3	10		10.3		-3.7		3.3		14.7		0						12.9		1	20200310
-81.15	43.03	LONDON CS	6144478	2020-03-11	2020	3	11		4.8		-4.1		0.3		17.7		0						0			20200311
-81.15	43.03	LONDON CS	6144478	2020-03-12	2020	3	12		7.7		-1.1		3.3		14.7		0						0.6		1	20200312
-81.15	43.03	LONDON CS	6144478	2020-03-13	2020	3	13		9.3		-0.1		4.6		13.4		0						2		1	20200313
-81.15	43.03	LONDON CS	6144478	2020-03-14	2020	3	14		0.7		-2.1		-0.7		18.7		0						0.2		1	20200314
-81.15	43.03	LONDON CS	6144478	2020-03-15	2020	3	15		4.8		-3		0.9		17.1		0						0		1	20200315
-81.15	43.03	LONDON CS	6144478	2020-03-16	2020	3	16		8.9		-4.3		2.3		15.7		0						1.4		1	20200316
-81.15	43.03	LONDON CS	6144478	2020-03-17	2020	3	17		8.5		-1.6		3.4		14.6		0						0		1	20200317
-81.15	43.03	LONDON CS	6144478	2020-03-18	2020	3	18		6.3		-2		2.2		15.8		0						3.2		1	20200318
-81.15	43.03	LONDON CS	6144478	2020-03-19	2020	3	19		12.1		1.6		6.9		11.1		0						3.6		1	20200319
-81.15	43.03	LONDON CS	6144478	2020-03-20	2020	3	20		17.9		-3.3		7.3		10.7		0						3.7		1	20200320
-81.15	43.03	LONDON CS	6144478	2020-03-21	2020	3	21		1.5		-6.8		-2.6		20.6		0						0		1	20200321
-81.15	43.03	LONDON CS	6144478	2020-03-22	2020	3	22		3.2		-6.8		-1.8		19.8		0						0		1	20200322
-81.15	43.03	LONDON CS	6144478	2020-03-23	2020	3	23		4		-1.6		1.2		16.8		0						5.2		0	20200323
-81.15	43.03	LONDON CS	6144478	2020-03-24	2020	3	24		6.7		0.2		3.5		14.5		0						0		1	20200324
-81.15	43.03	LONDON CS	6144478	2020-03-25	2020	3	25		12.8		0		6.4		11.6		0						0		1	20200325
-81.15	43.03	LONDON CS	6144478	2020-03-26	2020	3	26		13.2		1.7		7.5		10.5		0						0		1	20200326
-81.15	43.03	LONDON CS	6144478	2020-03-27	2020	3	27		11.5		0.9		6.2		11.8		0						0		1	20200327
-81.15	43.03	LONDON CS	6144478	2020-03-28	2020	3	28		9.5		3.9		6.7		11.3		0						12.8		1	20200328
-81.15	43.03	LONDON CS	6144478	2020-03-29	2020	3	29		19.3		5.3		12.3		5.7		0						20.5		1	20200329
-81.15	43.03	LONDON CS	6144478	2020-03-30	2020	3	30		8.1		2.8		5.4		12.6		0						1.2		1	20200330
-81.15	43.03	LONDON CS	6144478	2020-03-31	2020	3	31		8.6		2.5		5.6		12.4		0						0		1	20200331
-81.15	43.03	LONDON CS	6144478	2020-04-01	2020	4	1		11.5		-0.2		5.7		12.3		0						0		1	20200401
-81.15	43.03	LONDON CS	6144478	2020-04-02	2020	4	2		12.9		-1.4		5.8		12.2		0						0.2		1	20200402
-81.15	43.03	LONDON CS	6144478	2020-04-03	2020	4	3		12.4		-2.2		5.1		12.9		0						0		1	20200403
-81.15	43.03	LONDON CS	6144478	2020-04-04	2020	4	4		15.6		0.1		7.8		10.2		0						0		0	20200404
-81.15	43.03	LONDON CS	6144478	2020-04-05	2020	4	5		10.1		-1.9		4.1		13.9		0						0		1	20200405
-81.15	43.03	LONDON CS	6144478	2020-04-06	2020	4	6		15.5		-3.1		6.2		11.8		0						0		0	20200406
-81.15	43.03	LONDON CS	6144478	2020-04-07	2020	4	7		14.2		3.7		9		9		0						14.5		1	20200407
-81.15	43.03	LONDON CS	6144478	2020-04-08	2020	4	8		15		6.4		10.7		7.3		0						6.1		1	20200408
-81.15	43.03	LONDON CS	6144478	2020-04-09	2020	4	9		8.6		-0.3		4.1		13.9		0						7.3		1	20200409
-81.15	43.03	LONDON CS	6144478	2020-04-10	2020	4	10		5.3		-1.2		2.1		15.9		0						2		4	20200410
-81.15	43.03	LONDON CS	6144478	2020-04-11	2020	4	11		9.5		-1.3		4.1		13.9		0						0		1	20200411
-81.15	43.03	LONDON CS	6144478	2020-04-12	2020	4	12		15.8		3.7		9.7		8.3		0						1.5		1	20200412
-81.15	43.03	LONDON CS	6144478	2020-04-13	2020	4	13		12.6		0.7		6.6		11.4		0						2.2		1	20200413
-81.15	43.03	LONDON CS	6144478	2020-04-14	2020	4	14		6.6		-2.3		2.2		15.8		0						0		1	20200414
-81.15	43.03	LONDON CS	6144478	2020-04-15	2020	4	15		2.7		-5		-1.1		19.1		0						0.2		0	20200415
-81.15	43.03	LONDON CS	6144478	2020-04-16	2020	4	16		4.3		-6		-0.9		18.9		0						0.2		1	20200416
-81.15	43.03	LONDON CS	6144478	2020-04-17	2020	4	17		3.7		-1.8		1		17		0						1.9		1	20200417
-81.15	43.03	LONDON CS	6144478	2020-04-18	2020	4	18		9.9		-1.5		4.2		13.8		0						0		1	20200418
-81.15	43.03	LONDON CS	6144478	2020-04-19	2020	4	19		13.5		-2.7		5.4		12.6		0						1.1		1	20200419
-81.15	43.03	LONDON CS	6144478	2020-04-20	2020	4	20		9.6		-5.4		2.1		15.9		0						0.2		0	20200420
-81.15	43.03	LONDON CS	6144478	2020-04-21	2020	4	21		8.6		-1.9		3.4		14.6		0						2.6		1	20200421
-81.15	43.03	LONDON CS	6144478	2020-04-22	2020	4	22		5.2		-3.7		0.7		17.3		0						0.2		1	20200422
-81.15	43.03	LONDON CS	6144478	2020-04-23	2020	4	23		4.3		-0.1		2.1		15.9		0						4.3		1	20200423
-81.15	43.03	LONDON CS	6144478	2020-04-24	2020	4	24		11.4		2.5		6.9		11.1		0						0		1	20200424
-81.15	43.03	LONDON CS	6144478	2020-04-25	2020	4	25		14.8		-0.1		7.3		10.7		0						0		0	20200425
-81.15	43.03	LONDON CS	6144478	2020-04-26	2020	4	26		11		2.1		6.6		11.4		0						1.8		1	20200426
-81.15	43.03	LONDON CS	6144478	2020-04-27	2020	4	27		15.5		-0.1		7.7		10.3		0						0.2		1	20200427
-81.15	43.03	LONDON CS	6144478	2020-04-28	2020	4	28		16.9		7.5		12.2		5.8		0						0		1	20200428
-81.15	43.03	LONDON CS	6144478	2020-04-29	2020	4	29		15.6		8		11.8		6.2		0						9.5		1	20200429
-81.15	43.03	LONDON CS	6144478	2020-04-30	2020	4	30		14.4		5.2		9.8		8.2		0						7.8		1	20200430
-81.15	43.03	LONDON CS	6144478	2020-05-01	2020	5	1		15.1		4		9.5		8.5		0						1			20200501
-81.15	43.03	LONDON CS	6144478	2020-05-02	2020	5	2		18.5		3.4		11		7		0						0			20200502
-81.15	43.03	LONDON CS	6144478	2020-05-03	2020	5	3		20		6		13		5		0						0			20200503
-81.15	43.03	LONDON CS	6144478	2020-05-04	2020	5	4		9.2		1.1		5.2		12.8		0						0			20200504
-81.15	43.03	LONDON CS	6144478	2020-05-05	2020	5	5		11.8		-2.8		4.5		13.5		0						0			20200505
-81.15	43.03	LONDON CS	6144478	2020-05-06	2020	5	6		14.5		1.3		7.9		10.1		0						0			20200506
-81.15	43.03	LONDON CS	6144478	2020-05-07	2020	5	7		14.9		-0.5		7.2		10.8		0						0			20200507
-81.15	43.03	LONDON CS	6144478	2020-05-08	2020	5	8		5.7		-1.1		2.3		15.7		0						0			20200508
-81.15	43.03	LONDON CS	6144478	2020-05-09	2020	5	9		6.8		-2		2.4		15.6		0						0			20200509
-81.15	43.03	LONDON CS	6144478	2020-05-10	2020	5	10		13.3		0.9		7.1		10.9		0						2.1			20200510
-81.15	43.03	LONDON CS	6144478	2020-05-11	2020	5	11		6.4		-0.6		2.9		15.1		0						5			20200511
-81.15	43.03	LONDON CS	6144478	2020-05-12	2020	5	12		11.1		-1.9		4.6		13.4		0						0			20200512
-81.15	43.03	LONDON CS	6144478	2020-05-13	2020	5	13		13.6		-3.4		5.1		12.9		0						0			20200513
-81.15	43.03	LONDON CS	6144478	2020-05-14	2020	5	14		14.4		4.7		9.5		8.5		0						3.6			20200514
-81.15	43.03	LONDON CS	6144478	2020-05-15	2020	5	15		20.9		8.3		14.6		3.4		0						10.1			20200515
-81.15	43.03	LONDON CS	6144478	2020-05-16	2020	5	16		19.9		6.6		13.2		4.8		0						0			20200516
-81.15	43.03	LONDON CS	6144478	2020-05-17	2020	5	17		14.7		9.7		12.2		5.8		0						21.4			20200517
-81.15	43.03	LONDON CS	6144478	2020-05-18	2020	5	18		13.7		10.5		12.1		5.9		0						24.2			20200518
-81.15	43.03	LONDON CS	6144478	2020-05-19	2020	5	19		18.7		11		14.8		3.2		0						0.2			20200519
-81.15	43.03	LONDON CS	6144478	2020-05-20	2020	5	20		20.7		7.8		14.3		3.7		0						0			20200520
-81.15	43.03	LONDON CS	6144478	2020-05-21	2020	5	21		23.2		7.6		15.4		2.6		0						0			20200521
-81.15	43.03	LONDON CS	6144478	2020-05-22	2020	5	22		24.1		10		17.1		0.9		0						2.4			20200522
-81.15	43.03	LONDON CS	6144478	2020-05-23	2020	5	23		24.4		14.5		19.4		0		1.4						0			20200523
-81.15	43.03	LONDON CS	6144478	2020-05-24	2020	5	24		27		14.3		20.7		0		2.7						0			20200524
-81.15	43.03	LONDON CS	6144478	2020-05-25	2020	5	25		29.6		17.7		23.6		0		5.6						0			20200525
-81.15	43.03	LONDON CS	6144478	2020-05-26	2020	5	26		30.2		17.6		23.9		0		5.9						0			20200526
-81.15	43.03	LONDON CS	6144478	2020-05-27	2020	5	27		27.8		18.7		23.2		0		5.2						0			20200527
-81.15	43.03	LONDON CS	6144478	2020-05-28	2020	5	28		22.5		18.6		20.6		0		2.6						1.7			20200528
-81.15	43.03	LONDON CS	6144478	2020-05-29	2020	5	29		25.2		10.1		17.7		0.3		0						7.9			20200529
-81.15	43.03	LONDON CS	6144478	2020-05-30	2020	5	30		16.3		7.4		11.8		6.2		0						0			20200530
-81.15	43.03	LONDON CS	6144478	2020-05-31	2020	5	31		15.4		3.8		9.6		8.4		0						0			20200531
-81.15	43.03	LONDON CS	6144478	2020-06-01	2020	6	1		22.9		6.5		14.7		3.3		0						0			20200601
-81.15	43.03	LONDON CS	6144478	2020-06-02	2020	6	2		28.4		11.7		20.1		0		2.1						2.4			20200602
-81.15	43.03	LONDON CS	6144478	2020-06-03	2020	6	3		26.3		14.3		20.3		0		2.3						0.7			20200603
-81.15	43.03	LONDON CS	6144478	2020-06-04	2020	6	4		27.8		13.7		20.8		0		2.8						0			20200604
-81.15	43.03	LONDON CS	6144478	2020-06-05	2020	6	5		28.1		15.1		21.6		0		3.6						0			20200605
-81.15	43.03	LONDON CS	6144478	2020-06-06	2020	6	6		24.6		12.9		18.8		0		0.8						0			20200606
-81.15	43.03	LONDON CS	6144478	2020-06-07	2020	6	7		22.3		9.4		15.8		2.2		0						0			20200607
-81.15	43.03	LONDON CS	6144478	2020-06-08	2020	6	8		25.5		8.6		17.1		0.9		0						0			20200608
-81.15	43.03	LONDON CS	6144478	2020-06-09	2020	6	9		30.7		12.7		21.7		0		3.7						0			20200609
-81.15	43.03	LONDON CS	6144478	2020-06-10	2020	6	10		29.7		17.5		23.6		0		5.6						33			20200610
-81.15	43.03	LONDON CS	6144478	2020-06-11	2020	6	11		23.6		15		19.3		0		1.3						0			20200611
-81.15	43.03	LONDON CS	6144478	2020-06-12	2020	6	12		16.8		7.4		12.1		5.9		0						0			20200612
-81.15	43.03	LONDON CS	6144478	2020-06-13	2020	6	13		18.8		6.4		12.6		5.4		0						0			20200613
-81.15	43.03	LONDON CS	6144478	2020-06-14	2020	6	14		18.8		7.4		13.1		4.9		0						0			20200614
-81.15	43.03	LONDON CS	6144478	2020-06-15	2020	6	15		22.8		10.5		16.7		1.3		0						0.2			20200615
-81.15	43.03	LONDON CS	6144478	2020-06-16	2020	6	16		25.3		8.9		17.1		0.9		0						0			20200616
-81.15	43.03	LONDON CS	6144478	2020-06-17	2020	6	17		28.4		10.6		19.5		0		1.5						0			20200617
-81.15	43.03	LONDON CS	6144478	2020-06-18	2020	6	18		30.1		13.9		22		0		4						0.2			20200618
-81.15	43.03	LONDON CS	6144478	2020-06-19	2020	6	19		28.9		16.1		22.5		0		4.5						10.8			20200619
-81.15	43.03	LONDON CS	6144478	2020-06-20	2020	6	20		30.1		16.8		23.4		0		5.4						0			20200620
-81.15	43.03	LONDON CS	6144478	2020-06-21	2020	6	21		29.6		16.4		23		0		5						0			20200621
-81.15	43.03	LONDON CS	6144478	2020-06-22	2020	6	22		25.8		18.5		22.1		0		4.1						0			20200622
-81.15	43.03	LONDON CS	6144478	2020-06-23	2020	6	23		25.6		16.4		21		0		3						4			20200623
-81.15	43.03	LONDON CS	6144478	2020-06-24	2020	6	24		22.1		13.2		17.7		0.3		0						0			20200624
-81.15	43.03	LONDON CS	6144478	2020-06-25	2020	6	25		25.6		10.2		17.9		0.1		0						0			20200625
-81.15	43.03	LONDON CS	6144478	2020-06-26	2020	6	26		28		15.1		21.5		0		3.5						0			20200626
-81.15	43.03	LONDON CS	6144478	2020-06-27	2020	6	27		28.2		19		23.6		0		5.6						7.2			20200627
-81.15	43.03	LONDON CS	6144478	2020-06-28	2020	6	28		27.7		15.4		21.6		0		3.6						0			20200628
-81.15	43.03	LONDON CS	6144478	2020-06-29	2020	6	29			M		M		M		M		M					0	M		20200629
-81.15	43.03	LONDON CS	6144478	2020-06-30	2020	6	30		29.1		16.1		22.6		0		4.6						0			20200630
-81.15	43.03	LONDON CS	6144478	2020-07-01	2020	7	1		30		16.4		23.2		0		5.2						0			20200701
-81.15	43.03	LONDON CS	6144478	2020-07-02	2020	7	2		31.5		16.7		24.1		0		6.1						0			20200702
-81.15	43.03	LONDON CS	6144478	2020-07-03	2020	7	3		32.7		18.1		25.4		0		7.4						0			20200703
-81.15	43.03	LONDON CS	6144478	2020-07-04	2020	7	4		31.1		17.3		24.2		0		6.2						0			20200704
-81.15	43.03	LONDON CS	6144478	2020-07-05	2020	7	5		32.2		13.8		23		0		5						0			20200705
-81.15	43.03	LONDON CS	6144478	2020-07-06	2020	7	6		32.8		16.1		24.5		0		6.5						0			20200706
-81.15	43.03	LONDON CS	6144478	2020-07-07	2020	7	7		34		17.6		25.8		0		7.8						0			20200707
-81.15	43.03	LONDON CS	6144478	2020-07-08	2020	7	8		33.2		19.8		26.5		0		8.5						0.5			20200708
-81.15	43.03	LONDON CS	6144478	2020-07-09	2020	7	9		33		19.6		26.3		0		8.3						0			20200709
-81.15	43.03	LONDON CS	6144478	2020-07-10	2020	7	10		32.5		20.5		26.5		0		8.5						11.1			20200710
-81.15	43.03	LONDON CS	6144478	2020-07-11	2020	7	11		27.2		17.8		22.5		0		4.5						5.9			20200711
-81.15	43.03	LONDON CS	6144478	2020-07-12	2020	7	12		24.3		15.3		19.8		0		1.8						0			20200712
-81.15	43.03	LONDON CS	6144478	2020-07-13	2020	7	13		24.2		14.6		19.4		0		1.4						0			20200713
-81.15	43.03	LONDON CS	6144478	2020-07-14	2020	7	14		27.7		12.7		20.2		0		2.2						0			20200714
-81.15	43.03	LONDON CS	6144478	2020-07-15	2020	7	15		28.9		16.5		22.7		0		4.7						0			20200715
-81.15	43.03	LONDON CS	6144478	2020-07-16	2020	7	16		25.8		19.6		22.7		0		4.7						3.5			20200716
-81.15	43.03	LONDON CS	6144478	2020-07-17	2020	7	17		29.7		18.5		24.1		0		6.1						0			20200717
-81.15	43.03	LONDON CS	6144478	2020-07-18	2020	7	18		30.9		16.6		23.7		0		5.7						0			20200718
-81.15	43.03	LONDON CS	6144478	2020-07-19	2020	7	19		29.2		20.7		25		0		7						8			20200719
-81.15	43.03	LONDON CS	6144478	2020-07-20	2020	7	20		28.7		17.6		23.1		0		5.1						0			20200720
-81.15	43.03	LONDON CS	6144478	2020-07-21	2020	7	21		26.3		15.9		21.1		0		3.1						0			20200721
-81.15	43.03	LONDON CS	6144478	2020-07-22	2020	7	22		27.7		18.5		23.1		0		5.1						3.4			20200722
-81.15	43.03	LONDON CS	6144478	2020-07-23	2020	7	23		27.8		17		22.4		0		4.4						0			20200723
-81.15	43.03	LONDON CS	6144478	2020-07-24	2020	7	24		28.8		15.7		22.3		0		4.3						0			20200724
-81.15	43.03	LONDON CS	6144478	2020-07-25	2020	7	25		28.8		16.1		22.5		0		4.5						0			20200725
-81.15	43.03	LONDON CS	6144478	2020-07-26	2020	7	26		32		18.8		25.4		0		7.4						0			20200726
-81.15	43.03	LONDON CS	6144478	2020-07-27	2020	7	27		30.9		20		25.4		0		7.4						2.2			20200727
-81.15	43.03	LONDON CS	6144478	2020-07-28	2020	7	28		28.1		18.7		23.4		0		5.4						0			20200728
-81.15	43.03	LONDON CS	6144478	2020-07-29	2020	7	29		29.1		18.8		24		0		6						0.5			20200729
-81.15	43.03	LONDON CS	6144478	2020-07-30	2020	7	30		27.4		15.5		21.4		0		3.4						0			20200730
-81.15	43.03	LONDON CS	6144478	2020-07-31	2020	7	31		29.2		16		22.6		0		4.6						0			20200731	NC_T6	MS 2020
-81.15	43.03	LONDON CS	6144478	2020-08-01	2020	8	1		30.1		15.4		22.7		0		4.7						18.1			20200801
-81.15	43.03	LONDON CS	6144478	2020-08-02	2020	8	2		25.9		16.6		21.2		0		3.2						59.6			20200802
-81.15	43.03	LONDON CS	6144478	2020-08-03	2020	8	3		25		15.9		20.5		0		2.5						3.8			20200803
-81.15	43.03	LONDON CS	6144478	2020-08-04	2020	8	4		26.2		15.4		20.8		0		2.8						0.2			20200804
-81.15	43.03	LONDON CS	6144478	2020-08-05	2020	8	5		22.4		13		17.7		0.3		0						0			20200805
-81.15	43.03	LONDON CS	6144478	2020-08-06	2020	8	6		25		12.4		18.7		0		0.7						0			20200806
-81.15	43.03	LONDON CS	6144478	2020-08-07	2020	8	7		26.5		13.1		19.8		0		1.8						0			20200807
-81.15	43.03	LONDON CS	6144478	2020-08-08	2020	8	8		27.6		12.9		20.2		0		2.2						0.2			20200808
-81.15	43.03	LONDON CS	6144478	2020-08-09	2020	8	9		28.3		18.6		23.5		0		5.5						18.7			20200809
-81.15	43.03	LONDON CS	6144478	2020-08-10	2020	8	10		30		20.4		25.2		0		7.2						0			20200810
-81.15	43.03	LONDON CS	6144478	2020-08-11	2020	8	11		26		13.7		19.8		0		1.8						0			20200811
-81.15	43.03	LONDON CS	6144478	2020-08-12	2020	8	12		28.6		12.3		20.5		0		2.5						0			20200812
-81.15	43.03	LONDON CS	6144478	2020-08-13	2020	8	13		29.7		14.9		22.3		0		4.3						0			20200813
-81.15	43.03	LONDON CS	6144478	2020-08-14	2020	8	14			M		M		M		M		M					0	M		20200814
-81.15	43.03	LONDON CS	6144478	2020-08-15	2020	8	15		27.4		16.5		22		0		4						0			20200815
-81.15	43.03	LONDON CS	6144478	2020-08-16	2020	8	16		24.3		15.7		20		0		2						7.7			20200816
-81.15	43.03	LONDON CS	6144478	2020-08-17	2020	8	17		25.8		13		19.4		0		1.4						0			20200817
-81.15	43.03	LONDON CS	6144478	2020-08-18	2020	8	18		23.7		10.8		17.3		0.7		0						0			20200818
-81.15	43.03	LONDON CS	6144478	2020-08-19	2020	8	19		22.8		9.9		16.3		1.7		0						0			20200819
-81.15	43.03	LONDON CS	6144478	2020-08-20	2020	8	20		24.7		9.4		17		1		0						0			20200820
-81.15	43.03	LONDON CS	6144478	2020-08-21	2020	8	21		29.1		14.2		21.7		0		3.7						0			20200821
-81.15	43.03	LONDON CS	6144478	2020-08-22	2020	8	22		30.2		15.2		22.7		0		4.7						0			20200822
-81.15	43.03	LONDON CS	6144478	2020-08-23	2020	8	23		29.9		15.7		22.8		0		4.8						0			20200823
-81.15	43.03	LONDON CS	6144478	2020-08-24	2020	8	24		29.9		17		23.5		0		5.5						1.5			20200824
-81.15	43.03	LONDON CS	6144478	2020-08-25	2020	8	25		27.3		15.1		21.2		0		3.2						0			20200825
-81.15	43.03	LONDON CS	6144478	2020-08-26	2020	8	26		22.4		12.8		17.6		0.4		0						1.1			20200826
-81.15	43.03	LONDON CS	6144478	2020-08-27	2020	8	27		29.9		16.4		23.2		0		5.2						14.4			20200827
-81.15	43.03	LONDON CS	6144478	2020-08-28	2020	8	28		23.8		15.9		19.8		0		1.8						9.2			20200828
-81.15	43.03	LONDON CS	6144478	2020-08-29	2020	8	29		22.1		15.6		18.8		0		0.8						3.1			20200829
-81.15	43.03	LONDON CS	6144478	2020-08-30	2020	8	30		22.7		12.6		17.7		0.3		0						0			20200830
-81.15	43.03	LONDON CS	6144478	2020-08-31	2020	8	31		25		12		18.5		0		0.5						0			20200831
-81.15	43.03	LONDON CS	6144478	2020-09-01	2020	9	1		26.8		15.6		21.2		0		3.2						16.8			20200901
-81.15	43.03	LONDON CS	6144478	2020-09-02	2020	9	2		25.8		14		19.9		0		1.9						33.5			20200902
-81.15	43.03	LONDON CS	6144478	2020-09-03	2020	9	3		26.1		12.2		19.1		0		1.1						0			20200903
-81.15	43.03	LONDON CS	6144478	2020-09-04	2020	9	4		21.7		12.9		17.3		0.7		0						0			20200904
-81.15	43.03	LONDON CS	6144478	2020-09-05	2020	9	5		17.4		8.8		13.1		4.9		0						1.4			20200905
-81.15	43.03	LONDON CS	6144478	2020-09-06	2020	9	6		21.5		7.7		14.6		3.4		0						0.5			20200906
-81.15	43.03	LONDON CS	6144478	2020-09-07	2020	9	7		22.3		15.1		18.7		0		0.7						21.7			20200907
-81.15	43.03	LONDON CS	6144478	2020-09-08	2020	9	8		18.3		12.5		15.4		2.6		0						2.2			20200908
-81.15	43.03	LONDON CS	6144478	2020-09-09	2020	9	9		21.1		13.2		17.1		0.9		0						0.2			20200909
-81.15	43.03	LONDON CS	6144478	2020-09-10	2020	9	10		20.7		11.9		16.3		1.7		0						0			20200910
-81.15	43.03	LONDON CS	6144478	2020-09-11	2020	9	11		18.7		9.3		14		4		0						0			20200911
-81.15	43.03	LONDON CS	6144478	2020-09-12	2020	9	12		24.3		9.8		17.1		0.9		0						0			20200912
-81.15	43.03	LONDON CS	6144478	2020-09-13	2020	9	13		23.6		14		18.8		0		0.8						5.4			20200913
-81.15	43.03	LONDON CS	6144478	2020-09-14	2020	9	14		17.8		7.1		12.5		5.5		0						0			20200914
-81.15	43.03	LONDON CS	6144478	2020-09-15	2020	9	15		18.1		4.3		11.2		6.8		0						0.3			20200915
-81.15	43.03	LONDON CS	6144478	2020-09-16	2020	9	16		22.7		12.1		17.4		0.6		0						0			20200916
-81.15	43.03	LONDON CS	6144478	2020-09-17	2020	9	17		19.8		8.1		14		4		0						0			20200917
-81.15	43.03	LONDON CS	6144478	2020-09-18	2020	9	18		15.1		1.6		8.3		9.7		0						0			20200918
-81.15	43.03	LONDON CS	6144478	2020-09-19	2020	9	19		16.2		-0.1		8		10		0						0.3			20200919
-81.15	43.03	LONDON CS	6144478	2020-09-20	2020	9	20		17.2		4.9		11.1		6.9		0						0.3			20200920
-81.15	43.03	LONDON CS	6144478	2020-09-21	2020	9	21		19		5.1		12		6		0						0.2			20200921
-81.15	43.03	LONDON CS	6144478	2020-09-22	2020	9	22		22.2		4.5		13.4		4.6		0						0			20200922
-81.15	43.03	LONDON CS	6144478	2020-09-23	2020	9	23		25.9		9.5		17.7		0.3		0						0			20200923
-81.15	43.03	LONDON CS	6144478	2020-09-24	2020	9	24		25.2		11.7		18.5		0		0.5						0.2			20200924
-81.15	43.03	LONDON CS	6144478	2020-09-25	2020	9	25		26		9.4		17.7		0.3		0						0			20200925
-81.15	43.03	LONDON CS	6144478	2020-09-26	2020	9	26		24.5		11.8		18.2		0		0.2						0			20200926
-81.15	43.03	LONDON CS	6144478	2020-09-27	2020	9	27		23.3		17.8		20.6		0		2.6						0			20200927
-81.15	43.03	LONDON CS	6144478	2020-09-28	2020	9	28		23.2		11.9		17.5		0.5		0						21.8			20200928
-81.15	43.03	LONDON CS	6144478	2020-09-29	2020	9	29		17.5		10.4		14		4		0						0.2			20200929
-81.15	43.03	LONDON CS	6144478	2020-09-30	2020	9	30		15.3		7.6		11.4		6.6		0						4.8			20200930
-81.15	43.03	LONDON CS	6144478	2020-10-01	2020	10	1		16.5		6.9		11.7		6.3		0						2.7			20201001
-81.15	43.03	LONDON CS	6144478	2020-10-02	2020	10	2		11.5		3.7		7.6		10.4		0						3.4			20201002
-81.15	43.03	LONDON CS	6144478	2020-10-03	2020	10	3		13.3		3.3		8.3		9.7		0						0			20201003	NC_T7	F 2020
-81.15	43.03	LONDON CS	6144478	2020-10-04	2020	10	4		11		5.2		8.1		9.9		0						6.8			20201004
-81.15	43.03	LONDON CS	6144478	2020-10-05	2020	10	5		14.3		5.3		9.8		8.2		0						0			20201005
-81.15	43.03	LONDON CS	6144478	2020-10-06	2020	10	6		17.2		8.2		12.7		5.3		0						0			20201006
-81.15	43.03	LONDON CS	6144478	2020-10-07	2020	10	7		18.3		7.1		12.7		5.3		0						7			20201007
-81.15	43.03	LONDON CS	6144478	2020-10-08	2020	10	8		17.5		4.9		11.2		6.8		0						0.5			20201008
-81.15	43.03	LONDON CS	6144478	2020-10-09	2020	10	9		19.2		2.7		10.9		7.1		0						0			20201009
-81.15	43.03	LONDON CS	6144478	2020-10-10	2020	10	10		22.3		6.9		14.6		3.4		0						0			20201010
-81.15	43.03	LONDON CS	6144478	2020-10-11	2020	10	11		14.1		5.3		9.7		8.3		0						0			20201011
-81.15	43.03	LONDON CS	6144478	2020-10-12	2020	10	12		20.3		8.9		14.6		3.4		0						8.2			20201012
-81.15	43.03	LONDON CS	6144478	2020-10-13	2020	10	13		17.7		7.6		12.6		5.4		0						0.7			20201013
-81.15	43.03	LONDON CS	6144478	2020-10-14	2020	10	14		17.3		4.7		11		7		0						0			20201014
-81.15	43.03	LONDON CS	6144478	2020-10-15	2020	10	15		17.1		6.2		11.6		6.4		0						10.5			20201015
-81.15	43.03	LONDON CS	6144478	2020-10-16	2020	10	16		11		0.6		5.8		12.2		0						0			20201016
-81.15	43.03	LONDON CS	6144478	2020-10-17	2020	10	17		12.6		-0.6		6		12		0						0			20201017
-81.15	43.03	LONDON CS	6144478	2020-10-18	2020	10	18		13.2		6.2		9.7		8.3		0						2.2			20201018
-81.15	43.03	LONDON CS	6144478	2020-10-19	2020	10	19		8		5.4		6.7		11.3		0						4.2			20201019
-81.15	43.03	LONDON CS	6144478	2020-10-20	2020	10	20		11.7		5.4		8.5		9.5		0						0.7			20201020
-81.15	43.03	LONDON CS	6144478	2020-10-21	2020	10	21		16.4		5		10.7		7.3		0						7.4			20201021
-81.15	43.03	LONDON CS	6144478	2020-10-22	2020	10	22		12.9		7.4		10.1		7.9		0						5.6			20201022
-81.15	43.03	LONDON CS	6144478	2020-10-23	2020	10	23		23		6.8		14.9		3.1		0						9.1			20201023
-81.15	43.03	LONDON CS	6144478	2020-10-24	2020	10	24		7.4		0.2		3.8		14.2		0						0.4			20201024
-81.15	43.03	LONDON CS	6144478	2020-10-25	2020	10	25		7.2		0.1		3.6		14.4		0						0			20201025
-81.15	43.03	LONDON CS	6144478	2020-10-26	2020	10	26		7.8		3.7		5.8		12.2		0						0.5			20201026
-81.15	43.03	LONDON CS	6144478	2020-10-27	2020	10	27		7.1		1.8		4.4		13.6		0						4.6			20201027
-81.15	43.03	LONDON CS	6144478	2020-10-28	2020	10	28		11.1		2		6.6		11.4		0						0			20201028
-81.15	43.03	LONDON CS	6144478	2020-10-29	2020	10	29		11.3		2.6		7		11		0						0.5			20201029
-81.15	43.03	LONDON CS	6144478	2020-10-30	2020	10	30		4.2		0.1		2.2		15.8		0						0.7			20201030
-81.15	43.03	LONDON CS	6144478	2020-10-31	2020	10	31		9		-2.4		3.3		14.7		0						0.2			20201031
-81.15	43.03	LONDON CS	6144478	2020-11-01	2020	11	1		10.8		-0.7		5.1		12.9		0						6.1			20201101
-81.15	43.03	LONDON CS	6144478	2020-11-02	2020	11	2		5.1		-0.7		2.2		15.8		0						1			20201102
-81.15	43.03	LONDON CS	6144478	2020-11-03	2020	11	3		11.9		2.1		7		11		0						0			20201103
-81.15	43.03	LONDON CS	6144478	2020-11-04	2020	11	4		17.1		5.4		11.3		6.7		0						0			20201104
-81.15	43.03	LONDON CS	6144478	2020-11-05	2020	11	5			M		M		M		M		M					0	M		20201105
-81.15	43.03	LONDON CS	6144478	2020-11-06	2020	11	6		20.3		7.4		13.9		4.1		0						0			20201106
-81.15	43.03	LONDON CS	6144478	2020-11-07	2020	11	7		19.7		6.2		13		5		0						0		0	20201107
-81.15	43.03	LONDON CS	6144478	2020-11-08	2020	11	8		21.5		3.3		12.4		5.6		0						0.3			20201108
-81.15	43.03	LONDON CS	6144478	2020-11-09	2020	11	9		21.5		6.5		14		4		0						0.5			20201109
-81.15	43.03	LONDON CS	6144478	2020-11-10	2020	11	10		21.7		12.5		17.1		0.9		0						0			20201110
-81.15	43.03	LONDON CS	6144478	2020-11-11	2020	11	11		17.3		2.5		9.9		8.1		0						2.9			20201111
-81.15	43.03	LONDON CS	6144478	2020-11-12	2020	11	12		9.5		-0.8		4.4		13.6		0						0.8			20201112
-81.15	43.03	LONDON CS	6144478	2020-11-13	2020	11	13		8.9		1.6		5.3		12.7		0						0.2			20201113
-81.15	43.03	LONDON CS	6144478	2020-11-14	2020	11	14		5.7		-2		1.9		16.1		0						0.3			20201114
-81.15	43.03	LONDON CS	6144478	2020-11-15	2020	11	15		12		3.8		7.9		10.1		0						14.7		0	20201115
-81.15	43.03	LONDON CS	6144478	2020-11-16	2020	11	16		4.2		0.2		2.2		15.8		0						0.2			20201116
-81.15	43.03	LONDON CS	6144478	2020-11-17	2020	11	17		0.6		-3.3		-1.3		19.3		0						3.6			20201117
-81.15	43.03	LONDON CS	6144478	2020-11-18	2020	11	18		4.1		-3.9		0.1		17.9		0						0.5			20201118
-81.15	43.03	LONDON CS	6144478	2020-11-19	2020	11	19		14.5		3.7		9.1		8.9		0						0			20201119
-81.15	43.03	LONDON CS	6144478	2020-11-20	2020	11	20		16.4		5.3		10.9		7.1		0						0.2			20201120
-81.15	43.03	LONDON CS	6144478	2020-11-21	2020	11	21		5.8		-2.6		1.6		16.4		0						0			20201121
-81.15	43.03	LONDON CS	6144478	2020-11-22	2020	11	22		0.3		-1.8		-0.7		18.7		0						10.3			20201122
-81.15	43.03	LONDON CS	6144478	2020-11-23	2020	11	23		3.4		-1.4		1		17		0						1.6		6	20201123
-81.15	43.03	LONDON CS	6144478	2020-11-24	2020	11	24		1.6		-3.4		-0.9		18.9		0						2.1		3	20201124
-81.15	43.03	LONDON CS	6144478	2020-11-25	2020	11	25		9.1		0.7		4.9		13.1		0						7.4		0	20201125
-81.15	43.03	LONDON CS	6144478	2020-11-26	2020	11	26		10		6.2		8.1		9.9		0						2.3			20201126
-81.15	43.03	LONDON CS	6144478	2020-11-27	2020	11	27		6.5		3.9		5.2		12.8		0						0.2			20201127
-81.15	43.03	LONDON CS	6144478	2020-11-28	2020	11	28		5.9		-0.3		2.8		15.2		0						0			20201128
-81.15	43.03	LONDON CS	6144478	2020-11-29	2020	11	29		10.5		0.4		5.5		12.5		0						0			20201129
-81.15	43.03	LONDON CS	6144478	2020-11-30	2020	11	30		4.7		-1.1		1.8		16.2		0						5.6			20201130
-81.15	43.03	LONDON CS	6144478	2020-12-01	2020	12	1		0		-1.8		-0.9		18.9		0						14.6		11	20201201
-81.15	43.03	LONDON CS	6144478	2020-12-02	2020	12	2		2.6		-1.7		0.4		17.6		0						0.2		15	20201202
-81.15	43.03	LONDON CS	6144478	2020-12-03	2020	12	3		3.8		-1.5		1.2		16.8		0						0		11	20201203
-81.15	43.03	LONDON CS	6144478	2020-12-04	2020	12	4		2.7		0.9		1.8		16.2		0						1.8		6	20201204
-81.15	43.03	LONDON CS	6144478	2020-12-05	2020	12	5		1.1		-3.7		-1.3		19.3		0						0		3	20201205
-81.15	43.03	LONDON CS	6144478	2020-12-06	2020	12	6		-0.9		-3.4		-2.1		20.1		0						0.3		3	20201206
-81.15	43.03	LONDON CS	6144478	2020-12-07	2020	12	7		1.2		-6.7		-2.7		20.7		0						0		3	20201207
-81.15	43.03	LONDON CS	6144478	2020-12-08	2020	12	8		2.3		-7.1		-2.4		20.4		0						0.2			20201208
-81.15	43.03	LONDON CS	6144478	2020-12-09	2020	12	9		3		0.2		1.6		16.4		0						0		0	20201209
-81.15	43.03	LONDON CS	6144478	2020-12-10	2020	12	10		7		-0.9		3.1		14.9		0						0			20201210
-81.15	43.03	LONDON CS	6144478	2020-12-11	2020	12	11		8.7		1.4		5.1		12.9		0						0.4			20201211
-81.15	43.03	LONDON CS	6144478	2020-12-12	2020	12	12		10.5		1.7		6.1		11.9		0						13.5			20201212
-81.15	43.03	LONDON CS	6144478	2020-12-13	2020	12	13		1.7		-1.1		0.3		17.7		0						0.6			20201213
-81.15	43.03	LONDON CS	6144478	2020-12-14	2020	12	14		0.6		-3.1		-1.3		19.3		0						0			20201214
-81.15	43.03	LONDON CS	6144478	2020-12-15	2020	12	15		-1.6		-5.6		-3.6		21.6		0						0.2			20201215
-81.15	43.03	LONDON CS	6144478	2020-12-16	2020	12	16		-3.1		-6.2		-4.7		22.7		0						1			20201216
-81.15	43.03	LONDON CS	6144478	2020-12-17	2020	12	17		-3.7		-5.6		-4.7		22.7		0						0.2			20201217
-81.15	43.03	LONDON CS	6144478	2020-12-18	2020	12	18		-1.2		-9.9		-5.5		23.5		0						0.3			20201218
-81.15	43.03	LONDON CS	6144478	2020-12-19	2020	12	19		2.3		-4.2		-1		19		0						2			20201219
-81.15	43.03	LONDON CS	6144478	2020-12-20	2020	12	20		3.7		-1.5		1.1		16.9		0						0.4			20201220
-81.15	43.03	LONDON CS	6144478	2020-12-21	2020	12	21		3.2		-1.5		0.9		17.1		0						0			20201221
-81.15	43.03	LONDON CS	6144478	2020-12-22	2020	12	22		2		-2.1		0		18		0						0.8			20201222
-81.15	43.03	LONDON CS	6144478	2020-12-23	2020	12	23		7.9		-1.3		3.3		14.7		0						1.9			20201223
-81.15	43.03	LONDON CS	6144478	2020-12-24	2020	12	24		8.3		-4.4		1.9		16.1		0						7.1			20201224
-81.15	43.03	LONDON CS	6144478	2020-12-25	2020	12	25		-3.3		-6.8		-5		23		0						10.9		13	20201225
-81.15	43.03	LONDON CS	6144478	2020-12-26	2020	12	26		-3.5		-7.7		-5.6		23.6		0						1.4		13	20201226
-81.15	43.03	LONDON CS	6144478	2020-12-27	2020	12	27		3.8		-4.6		-0.4		18.4		0						4.7		8	20201227
-81.15	43.03	LONDON CS	6144478	2020-12-28	2020	12	28		4.6		-3.8		0.4		17.6		0						4			20201228
-81.15	43.03	LONDON CS	6144478	2020-12-29	2020	12	29		-2.5		-7.3		-4.9		22.9		0						0.8			20201229
-81.15	43.03	LONDON CS	6144478	2020-12-30	2020	12	30		4.7		-3.6		0.5		17.5		0						10.2			20201230
-81.15	43.03	LONDON CS	6144478	2020-12-31	2020	12	31		0.5		-5.9		-2.7		20.7		0						0.2			20201231

## Sheet: Table S9
Table S9: Aggregated Saugeen River Regional Precipitation and Climate Data 2019 -2020
*Sampling dates of study are highlighted
Longitude (x)	Latitude (y)	Station Name	Climate ID	Date/Time	Year	Month	Day	Data Quality	Max Temp (°C)	Max Temp Flag	Min Temp (°C)	Min Temp Flag	Mean Temp (°C)	Mean Temp Flag	Heat Deg Days (°C)	Heat Deg Days Flag	Cool Deg Days (°C)	Cool Deg Days Flag	Total Rain (mm)	Total Rain Flag	Total Snow (cm)	Total Snow Flag	Total Precip (mm)	Total Precip Flag	Snow on Grnd (cm)	Date_Time	Timpeoint_Code	Timepoint
-81.15	43.86	WROXETER	6129660	2019-01-01	2019	1	1	†											0		0		0		0	20190101
-81.15	43.86	WROXETER	6129660	2019-01-02	2019	1	2	†											0		10.4		10.4		0	20190102
-81.15	43.86	WROXETER	6129660	2019-01-03	2019	1	3	†											0		0		0		10	20190103
-81.15	43.86	WROXETER	6129660	2019-01-04	2019	1	4	†											0		0		0		9	20190104
-81.15	43.86	WROXETER	6129660	2019-01-05	2019	1	5	†											0		0.2		0.2		8	20190105
-81.15	43.86	WROXETER	6129660	2019-01-06	2019	1	6	†											0		0		0		6	20190106
-81.15	43.86	WROXETER	6129660	2019-01-07	2019	1	7	†											5.2		0.2		5.4		6	20190107
-81.15	43.86	WROXETER	6129660	2019-01-08	2019	1	8	†											0	T	2.2		2.2		0	20190108
-81.15	43.86	WROXETER	6129660	2019-01-09	2019	1	9	†											0		4		4		2	20190109
-81.15	43.86	WROXETER	6129660	2019-01-10	2019	1	10	†											0		0.6		0.6		6	20190110
-81.15	43.86	WROXETER	6129660	2019-01-11	2019	1	11	†											0		0		0		5	20190111
-81.15	43.86	WROXETER	6129660	2019-01-12	2019	1	12	†											0		0		0		5	20190112
-81.15	43.86	WROXETER	6129660	2019-01-13	2019	1	13	†											0		0		0		5	20190113
-81.15	43.86	WROXETER	6129660	2019-01-14	2019	1	14	†											0	T	0		0	T	4	20190114
-81.15	43.86	WROXETER	6129660	2019-01-15	2019	1	15	†											0	T	0.6		0.6		4	20190115
-81.15	43.86	WROXETER	6129660	2019-01-16	2019	1	16	†											0		0	T	0	T	5	20190116
-81.15	43.86	WROXETER	6129660	2019-01-17	2019	1	17	†											0		1.2		1.2		5	20190117
-81.15	43.86	WROXETER	6129660	2019-01-18	2019	1	18	†											0		0		0		6	20190118
-81.15	43.86	WROXETER	6129660	2019-01-19	2019	1	19	†											0		2		2		6	20190119
-81.15	43.86	WROXETER	6129660	2019-01-20	2019	1	20	†											0		0		0		7	20190120
-81.15	43.86	WROXETER	6129660	2019-01-21	2019	1	21	†											0		0		0		7	20190121
-81.15	43.86	WROXETER	6129660	2019-01-22	2019	1	22	†											0		13		13		6	20190122
-81.15	43.86	WROXETER	6129660	2019-01-23	2019	1	23	†											9		0		9		20	20190123
-81.15	43.86	WROXETER	6129660	2019-01-24	2019	1	24	†											0		5		5		9	20190124
-81.15	43.86	WROXETER	6129660	2019-01-25	2019	1	25	†											0		12.6		12.6		13	20190125
-81.15	43.86	WROXETER	6129660	2019-01-26	2019	1	26	†											0		0	T	0	T	24	20190126
-81.15	43.86	WROXETER	6129660	2019-01-27	2019	1	27	†											0		1		1		22	20190127
-81.15	43.86	WROXETER	6129660	2019-01-28	2019	1	28	†											0		10		10		20	20190128
-81.15	43.86	WROXETER	6129660	2019-01-29	2019	1	29	†											0		8		8		30	20190129
-81.15	43.86	WROXETER	6129660	2019-01-30	2019	1	30	†											0		3		3		37	20190130
-81.15	43.86	WROXETER	6129660	2019-01-31	2019	1	31	†											0		2		2		37	20190131
-81.15	43.86	WROXETER	6129660	2019-02-01	2019	2	1	†											0		0		0		36	20190201
-81.15	43.86	WROXETER	6129660	2019-02-02	2019	2	2	†											1		0		1		36	20190202
-81.15	43.86	WROXETER	6129660	2019-02-03	2019	2	3	†											1.4		0		1.4		34	20190203
-81.15	43.86	WROXETER	6129660	2019-02-04	2019	2	4	†											8		0	T	8		18	20190204
-81.15	43.86	WROXETER	6129660	2019-02-05	2019	2	5	†											4		0		4		7	20190205
-81.15	43.86	WROXETER	6129660	2019-02-06	2019	2	6	†											1		0		1		7	20190206
-81.15	43.86	WROXETER	6129660	2019-02-07	2019	2	7	†											0.4		0	T	0.4		7	20190207
-81.15	43.86	WROXETER	6129660	2019-02-08	2019	2	8	†											0		3		3		5	20190208
-81.15	43.86	WROXETER	6129660	2019-02-09	2019	2	9	†											0		0	T	0	T	8	20190209
-81.15	43.86	WROXETER	6129660	2019-02-10	2019	2	10	†											0		7		7		8	20190210
-81.15	43.86	WROXETER	6129660	2019-02-11	2019	2	11	†											0		0	T	0	T	15	20190211
-81.15	43.86	WROXETER	6129660	2019-02-12	2019	2	12	†											2		10.4		12.4		12	20190212
-81.15	43.86	WROXETER	6129660	2019-02-13	2019	2	13	†											0		4		4		18	20190213
-81.15	43.86	WROXETER	6129660	2019-02-14	2019	2	14	†											3.4		0	T	3.4		20	20190214
-81.15	43.86	WROXETER	6129660	2019-02-15	2019	2	15	†											0		2.4		2.4		17	20190215
-81.15	43.86	WROXETER	6129660	2019-02-16	2019	2	16	†											0		0		0		18	20190216
-81.15	43.86	WROXETER	6129660	2019-02-17	2019	2	17	†											0		0		0		18	20190217
-81.15	43.86	WROXETER	6129660	2019-02-18	2019	2	18	†											0		0	T	0	T	18	20190218
-81.15	43.86	WROXETER	6129660	2019-02-19	2019	2	19	†											0		0	T	0	T	17	20190219
-81.15	43.86	WROXETER	6129660	2019-02-20	2019	2	20	†											2.6		0.2		2.8		17	20190220
-81.15	43.86	WROXETER	6129660	2019-02-21	2019	2	21	†											0		0		0		14	20190221
-81.15	43.86	WROXETER	6129660	2019-02-22	2019	2	22	†											0		0		0		14	20190222
-81.15	43.86	WROXETER	6129660	2019-02-23	2019	2	23	†											10.2		0		10.2		14	20190223
-81.15	43.86	WROXETER	6129660	2019-02-24	2019	2	24	†											2		5		7		10	20190224
-81.15	43.86	WROXETER	6129660	2019-02-25	2019	2	25	†											0		2		2		12	20190225
-81.15	43.86	WROXETER	6129660	2019-02-26	2019	2	26	†											0		2		2		15	20190226
-81.15	43.86	WROXETER	6129660	2019-02-27	2019	2	27	†											0		9		9		15	20190227
-81.15	43.86	WROXETER	6129660	2019-02-28	2019	2	28	†											0		0		0		22	20190228
-81.15	43.86	WROXETER	6129660	2019-03-01	2019	3	1	†											0		0		0		20	20190301
-81.15	43.86	WROXETER	6129660	2019-03-02	2019	3	2	†											0		1.4		1.4		17	20190302
-81.15	43.86	WROXETER	6129660	2019-03-03	2019	3	3	†											0		1		1		18	20190303
-81.15	43.86	WROXETER	6129660	2019-03-04	2019	3	4	†											0		3		3		17	20190304
-81.15	43.86	WROXETER	6129660	2019-03-05	2019	3	5	†											0		4		4		19	20190305
-81.15	43.86	WROXETER	6129660	2019-03-06	2019	3	6	†											0		0		0		22	20190306
-81.15	43.86	WROXETER	6129660	2019-03-07	2019	3	7	†											0		0		0		22	20190307
-81.15	43.86	WROXETER	6129660	2019-03-08	2019	3	8	†											0		0		0		20	20190308
-81.15	43.86	WROXETER	6129660	2019-03-09	2019	3	9	†											9.8		0		9.8		20	20190309
-81.15	43.86	WROXETER	6129660	2019-03-10	2019	3	10	†											0.4		0	T	0.4		17	20190310
-81.15	43.86	WROXETER	6129660	2019-03-11	2019	3	11	†											0		0		0		16	20190311
-81.15	43.86	WROXETER	6129660	2019-03-12	2019	3	12	†											0		0		0		15	20190312
-81.15	43.86	WROXETER	6129660	2019-03-13	2019	3	13	†											0	T	0		0	T	14	20190313
-81.15	43.86	WROXETER	6129660	2019-03-14	2019	3	14	†											12.6		0		12.6		9	20190314
-81.15	43.86	WROXETER	6129660	2019-03-15	2019	3	15	†											0.8		3		3.8		6	20190315
-81.15	43.86	WROXETER	6129660	2019-03-16	2019	3	16	†											0		2.4		2.4		7	20190316
-81.15	43.86	WROXETER	6129660	2019-03-17	2019	3	17	†											0		0		0		2	20190317
-81.15	43.86	WROXETER	6129660	2019-03-18	2019	3	18	†											0		1		1		2	20190318
-81.15	43.86	WROXETER	6129660	2019-03-19	2019	3	19	†											0		0		0		1	20190319
-81.15	43.86	WROXETER	6129660	2019-03-20	2019	3	20	†											2		0		2		0	20190320
-81.15	43.86	WROXETER	6129660	2019-03-21	2019	3	21	†											0	T	0		0	T	0	20190321
-81.15	43.86	WROXETER	6129660	2019-03-22	2019	3	22	†											0		0		0		0	20190322
-81.15	43.86	WROXETER	6129660	2019-03-23	2019	3	23	†											0		0		0		0	20190323
-81.15	43.86	WROXETER	6129660	2019-03-24	2019	3	24	†											0		0		0		0	20190324
-81.15	43.86	WROXETER	6129660	2019-03-25	2019	3	25	†											0		0		0		0	20190325
-81.15	43.86	WROXETER	6129660	2019-03-26	2019	3	26	†											0		0		0		0	20190326
-81.15	43.86	WROXETER	6129660	2019-03-27	2019	3	27	†											0	T	0		0	T	0	20190327
-81.15	43.86	WROXETER	6129660	2019-03-28	2019	3	28	†											0	T	0		0	T	0	20190328
-81.15	43.86	WROXETER	6129660	2019-03-29	2019	3	29	†											8		0		8		0	20190329
-81.15	43.86	WROXETER	6129660	2019-03-30	2019	3	30	†											14.6		0		14.6		0	20190330
-81.15	43.86	WROXETER	6129660	2019-03-31	2019	3	31	†											0.8		0		0.8		0	20190331
-81.15	43.86	WROXETER	6129660	2019-04-01	2019	4	1	†											0		0		0		0	20190401
-81.15	43.86	WROXETER	6129660	2019-04-02	2019	4	2	†											0		0		0		0	20190402
-81.15	43.86	WROXETER	6129660	2019-04-03	2019	4	3	†											0	T	0	T	0	T	0	20190403
-81.15	43.86	WROXETER	6129660	2019-04-04	2019	4	4	†											0	T	0		0	T	0	20190404
-81.15	43.86	WROXETER	6129660	2019-04-05	2019	4	5	†											1.4		0		1.4		0	20190405
-81.15	43.86	WROXETER	6129660	2019-04-06	2019	4	6	†											0		0		0		0	20190406
-81.15	43.86	WROXETER	6129660	2019-04-07	2019	4	7	†											2.8		0		2.8		0	20190407
-81.15	43.86	WROXETER	6129660	2019-04-08	2019	4	8	†											0.4		0		0.4		0	20190408
-81.15	43.86	WROXETER	6129660	2019-04-09	2019	4	9	†											0.6		0		0.6		0	20190409
-81.15	43.86	WROXETER	6129660	2019-04-10	2019	4	10	†											0		0		0		0	20190410
-81.15	43.86	WROXETER	6129660	2019-04-11	2019	4	11	†											0.2		0.4		0.6		0	20190411
-81.15	43.86	WROXETER	6129660	2019-04-12	2019	4	12	†											2.2		0		2.2		0	20190412
-81.15	43.86	WROXETER	6129660	2019-04-13	2019	4	13	†											0		0		0		0	20190413
-81.15	43.86	WROXETER	6129660	2019-04-14	2019	4	14	†											19		0		19		0	20190414
-81.15	43.86	WROXETER	6129660	2019-04-15	2019	4	15	†											0	T	0		0	T	0	20190415
-81.15	43.86	WROXETER	6129660	2019-04-16	2019	4	16	†											3.6		0		3.6		0	20190416
-81.15	43.86	WROXETER	6129660	2019-04-17	2019	4	17	†											0.2		0		0.2		0	20190417
-81.15	43.86	WROXETER	6129660	2019-04-18	2019	4	18	†											18.4		0		18.4		0	20190418
-81.15	43.86	WROXETER	6129660	2019-04-19	2019	4	19	†											6.6		0		6.6		0	20190419
-81.15	43.86	WROXETER	6129660	2019-04-20	2019	4	20	†											16.2		0		16.2		0	20190420
-81.15	43.86	WROXETER	6129660	2019-04-21	2019	4	21	†											0		0		0		0	20190421
-81.15	43.86	WROXETER	6129660	2019-04-22	2019	4	22	†											0		0		0		0	20190422
-81.15	43.86	WROXETER	6129660	2019-04-23	2019	4	23	†											4.2		0		4.2		0	20190423
-81.15	43.86	WROXETER	6129660	2019-04-24	2019	4	24	†											0		0		0		0	20190424
-81.15	43.86	WROXETER	6129660	2019-04-25	2019	4	25	†											17		0		17		0	20190425
-81.15	43.86	WROXETER	6129660	2019-04-26	2019	4	26	†											3.6		0	T	3.6		0	20190426
-81.15	43.86	WROXETER	6129660	2019-04-27	2019	4	27	†											0		0		0		0	20190427
-81.15	43.86	WROXETER	6129660	2019-04-28	2019	4	28	†											0		0		0		0	20190428
-81.15	43.86	WROXETER	6129660	2019-04-29	2019	4	29	†											4.8		0		4.8		0	20190429
-81.15	43.86	WROXETER	6129660	2019-04-30	2019	4	30	†											8		0		8		0	20190430
-81.15	43.86	WROXETER	6129660	2019-05-01	2019	5	1	†											0.6		0		0.6		0	20190501
-81.15	43.86	WROXETER	6129660	2019-05-02	2019	5	2	†											3.6		0		3.6		0	20190502
-81.15	43.86	WROXETER	6129660	2019-05-03	2019	5	3	†											0	T	0		0	T	0	20190503
-81.15	43.86	WROXETER	6129660	2019-05-04	2019	5	4	†											0		0		0		0	20190504
-81.15	43.86	WROXETER	6129660	2019-05-05	2019	5	5	†											0		0		0		0	20190505
-81.15	43.86	WROXETER	6129660	2019-05-06	2019	5	6	†											3		0		3		0	20190506
-81.15	43.86	WROXETER	6129660	2019-05-07	2019	5	7	†											0		0		0		0	20190507
-81.15	43.86	WROXETER	6129660	2019-05-08	2019	5	8	†											0		0		0		0	20190508
-81.15	43.86	WROXETER	6129660	2019-05-09	2019	5	9	†											7.6		0		7.6		0	20190509
-81.15	43.86	WROXETER	6129660	2019-05-10	2019	5	10	†											0	T	0		0	T	0	20190510
-81.15	43.86	WROXETER	6129660	2019-05-11	2019	5	11	†											0		0		0		0	20190511
-81.15	43.86	WROXETER	6129660	2019-05-12	2019	5	12	†											8.6		0		8.6		0	20190512
-81.15	43.86	WROXETER	6129660	2019-05-13	2019	5	13	†											1.8		0		1.8		0	20190513
-81.15	43.86	WROXETER	6129660	2019-05-14	2019	5	14	†											0		0		0		0	20190514
-81.15	43.86	WROXETER	6129660	2019-05-15	2019	5	15	†											0		0		0		0	20190515
-81.15	43.86	WROXETER	6129660	2019-05-16	2019	5	16	†											1.4		0		1.4		0	20190516
-81.15	43.86	WROXETER	6129660	2019-05-17	2019	5	17	†											0		0		0		0	20190517
-81.15	43.86	WROXETER	6129660	2019-05-18	2019	5	18	†											0		0		0		0	20190518
-81.15	43.86	WROXETER	6129660	2019-05-19	2019	5	19	†											15.6		0		15.6		0	20190519
-81.15	43.86	WROXETER	6129660	2019-05-20	2019	5	20	†											0		0		0		0	20190520
-81.15	43.86	WROXETER	6129660	2019-05-21	2019	5	21	†											0		0		0		0	20190521
-81.15	43.86	WROXETER	6129660	2019-05-22	2019	5	22	†											0.6		0		0.6		0	20190522
-81.15	43.86	WROXETER	6129660	2019-05-23	2019	5	23	†											2		0		2		0	20190523
-81.15	43.86	WROXETER	6129660	2019-05-24	2019	5	24	†											16.2		0		16.2		0	20190524
-81.15	43.86	WROXETER	6129660	2019-05-25	2019	5	25	†											15.8		0		15.8		0	20190525
-81.15	43.86	WROXETER	6129660	2019-05-26	2019	5	26	†											0		0		0		0	20190526
-81.15	43.86	WROXETER	6129660	2019-05-27	2019	5	27	†											7		0		7		0	20190527
-81.15	43.86	WROXETER	6129660	2019-05-28	2019	5	28	†											0.4		0		0.4		0	20190528
-81.15	43.86	WROXETER	6129660	2019-05-29	2019	5	29	†											0	T	0		0	T	0	20190529
-81.15	43.86	WROXETER	6129660	2019-05-30	2019	5	30	†											0	T	0		0	T	0	20190530
-81.15	43.86	WROXETER	6129660	2019-05-31	2019	5	31	†											0		0		0		0	20190531
-81.15	43.86	WROXETER	6129660	2019-06-01	2019	6	1	†											2.6		0		2.6		0	20190601
-81.15	43.86	WROXETER	6129660	2019-06-02	2019	6	2	†											0		0		0		0	20190602
-81.15	43.86	WROXETER	6129660	2019-06-03	2019	6	3	†											0		0		0		0	20190603
-81.15	43.86	WROXETER	6129660	2019-06-04	2019	6	4	†											0.8		0		0.8		0	20190604
-81.15	43.86	WROXETER	6129660	2019-06-05	2019	6	5	†											3.4		0		3.4		0	20190605
-81.15	43.86	WROXETER	6129660	2019-06-06	2019	6	6	†											0		0		0		0	20190606
-81.15	43.86	WROXETER	6129660	2019-06-07	2019	6	7	†											0		0		0		0	20190607
-81.15	43.86	WROXETER	6129660	2019-06-08	2019	6	8	†											0		0		0		0	20190608
-81.15	43.86	WROXETER	6129660	2019-06-09	2019	6	9	†											0		0		0		0	20190609
-81.15	43.86	WROXETER	6129660	2019-06-10	2019	6	10	†											12.8		0		12.8		0	20190610
-81.15	43.86	WROXETER	6129660	2019-06-11	2019	6	11	†											0		0		0		0	20190611
-81.15	43.86	WROXETER	6129660	2019-06-12	2019	6	12	†											8.8		0		8.8		0	20190612
-81.15	43.86	WROXETER	6129660	2019-06-13	2019	6	13	†											16		0		16		0	20190613
-81.15	43.86	WROXETER	6129660	2019-06-14	2019	6	14	†											0.6		0		0.6		0	20190614
-81.15	43.86	WROXETER	6129660	2019-06-15	2019	6	15	†											0.4		0		0.4		0	20190615
-81.15	43.86	WROXETER	6129660	2019-06-16	2019	6	16	†											0		0		0		0	20190616
-81.15	43.86	WROXETER	6129660	2019-06-17	2019	6	17	†											0		0		0		0	20190617
-81.15	43.86	WROXETER	6129660	2019-06-18	2019	6	18	†											0		0		0		0	20190618
-81.15	43.86	WROXETER	6129660	2019-06-19	2019	6	19	†											0.4		0		0.4		0	20190619
-81.15	43.86	WROXETER	6129660	2019-06-20	2019	6	20	†											14.4		0		14.4		0	20190620
-81.15	43.86	WROXETER	6129660	2019-06-21	2019	6	21	†											0		0		0		0	20190621
-81.15	43.86	WROXETER	6129660	2019-06-22	2019	6	22	†											0		0		0		0	20190622
-81.15	43.86	WROXETER	6129660	2019-06-23	2019	6	23	†											0		0		0		0	20190623
-81.15	43.86	WROXETER	6129660	2019-06-24	2019	6	24	†											0.2		0		0.2		0	20190624
-81.15	43.86	WROXETER	6129660	2019-06-25	2019	6	25	†											3.6		0		3.6		0	20190625
-81.15	43.86	WROXETER	6129660	2019-06-26	2019	6	26	†											0		0		0		0	20190626
-81.15	43.86	WROXETER	6129660	2019-06-27	2019	6	27	†											0		0		0		0	20190627	SR_T1	ES 2019
-81.15	43.86	WROXETER	6129660	2019-06-28	2019	6	28	†											12		0		12		0	20190628
-81.15	43.86	WROXETER	6129660	2019-06-29	2019	6	29	†											0		0		0		0	20190629
-81.15	43.86	WROXETER	6129660	2019-06-30	2019	6	30	†											0		0		0		0	20190630
-81.15	43.86	WROXETER	6129660	2019-07-01	2019	7	1	†											0.2		0		0.2		0	20190701
-81.15	43.86	WROXETER	6129660	2019-07-02	2019	7	2	†											2.6		0		2.6		0	20190702
-81.15	43.86	WROXETER	6129660	2019-07-03	2019	7	3	†											0		0		0		0	20190703
-81.15	43.86	WROXETER	6129660	2019-07-04	2019	7	4	†											0		0		0		0	20190704
-81.15	43.86	WROXETER	6129660	2019-07-05	2019	7	5	†											0		0		0		0	20190705
-81.15	43.86	WROXETER	6129660	2019-07-06	2019	7	6	†											0		0		0		0	20190706
-81.15	43.86	WROXETER	6129660	2019-07-07	2019	7	7	†											0		0		0		0	20190707
-81.15	43.86	WROXETER	6129660	2019-07-08	2019	7	8	†											0		0		0		0	20190708
-81.15	43.86	WROXETER	6129660	2019-07-09	2019	7	9	†											0		0		0		0	20190709
-81.15	43.86	WROXETER	6129660	2019-07-10	2019	7	10	†											3.6		0		3.6		0	20190710
-81.15	43.86	WROXETER	6129660	2019-07-11	2019	7	11	†											0		0		0		0	20190711
-81.15	43.86	WROXETER	6129660	2019-07-12	2019	7	12	†											0		0		0		0	20190712
-81.15	43.86	WROXETER	6129660	2019-07-13	2019	7	13	†											0.8		0		0.8		0	20190713
-81.15	43.86	WROXETER	6129660	2019-07-14	2019	7	14	†											0		0		0		0	20190714
-81.15	43.86	WROXETER	6129660	2019-07-15	2019	7	15	†											0.4		0		0.4		0	20190715
-81.15	43.86	WROXETER	6129660	2019-07-16	2019	7	16	†											2.4		0		2.4		0	20190716
-81.15	43.86	WROXETER	6129660	2019-07-17	2019	7	17	†											0		0		0		0	20190717
-81.15	43.86	WROXETER	6129660	2019-07-18	2019	7	18	†											0		0		0		0	20190718
-81.15	43.86	WROXETER	6129660	2019-07-19	2019	7	19	†											0.6		0		0.6		0	20190719
-81.15	43.86	WROXETER	6129660	2019-07-20	2019	7	20	†											12.4		0		12.4		0	20190720
-81.15	43.86	WROXETER	6129660	2019-07-21	2019	7	21	†											0		0		0		0	20190721
-81.15	43.86	WROXETER	6129660	2019-07-22	2019	7	22	†											0		0		0		0	20190722
-81.15	43.86	WROXETER	6129660	2019-07-23	2019	7	23	†											0		0		0		0	20190723
-81.15	43.86	WROXETER	6129660	2019-07-24	2019	7	24	†											0		0		0		0	20190724
-81.15	43.86	WROXETER	6129660	2019-07-25	2019	7	25	†											0		0		0		0	20190725
-81.15	43.86	WROXETER	6129660	2019-07-26	2019	7	26	†											0		0		0		0	20190726
-81.15	43.86	WROXETER	6129660	2019-07-27	2019	7	27	†											20.2		0		20.2		0	20190727
-81.15	43.86	WROXETER	6129660	2019-07-28	2019	7	28	†											0		0		0		0	20190728
-81.15	43.86	WROXETER	6129660	2019-07-29	2019	7	29	†											4.4		0		4.4		0	20190729
-81.15	43.86	WROXETER	6129660	2019-07-30	2019	7	30	†											0		0		0		0	20190730
-81.15	43.86	WROXETER	6129660	2019-07-31	2019	7	31	†											0		0		0		0	20190731
-81.15	43.86	WROXETER	6129660	2019-08-01	2019	8	1	†											0		0		0		0	20190801
-81.15	43.86	WROXETER	6129660	2019-08-02	2019	8	2	†											0		0		0		0	20190802
-81.15	43.86	WROXETER	6129660	2019-08-03	2019	8	3	†											0		0		0		0	20190803
-81.15	43.86	WROXETER	6129660	2019-08-04	2019	8	4	†											0		0		0		0	20190804
-81.15	43.86	WROXETER	6129660	2019-08-05	2019	8	5	†											16.2		0		16.2		0	20190805
-81.15	43.86	WROXETER	6129660	2019-08-06	2019	8	6	†											0	T	0		0	T	0	20190806
-81.15	43.86	WROXETER	6129660	2019-08-07	2019	8	7	†											0	T	0		0	T	0	20190807
-81.15	43.86	WROXETER	6129660	2019-08-08	2019	8	8	†											2.4		0		2.4		0	20190808
-81.15	43.86	WROXETER	6129660	2019-08-09	2019	8	9	†											0		0		0		0	20190809	SR_T2	MS 2019
-81.15	43.86	WROXETER	6129660	2019-08-10	2019	8	10	†											0		0		0		0	20190810
-81.15	43.86	WROXETER	6129660	2019-08-11	2019	8	11	†											4		0		4		0	20190811
-81.15	43.86	WROXETER	6129660	2019-08-12	2019	8	12	†											0		0		0		0	20190812
-81.15	43.86	WROXETER	6129660	2019-08-13	2019	8	13	†											0		0		0		0	20190813
-81.15	43.86	WROXETER	6129660	2019-08-14	2019	8	14	†											0		0		0		0	20190814
-81.15	43.86	WROXETER	6129660	2019-08-15	2019	8	15	†											0.2		0		0.2		0	20190815
-81.15	43.86	WROXETER	6129660	2019-08-16	2019	8	16	†											7.8		0		7.8		0	20190816
-81.15	43.86	WROXETER	6129660	2019-08-17	2019	8	17	†											0.2		0		0.2		0	20190817
-81.15	43.86	WROXETER	6129660	2019-08-18	2019	8	18	†											7		0		7		0	20190818
-81.15	43.86	WROXETER	6129660	2019-08-19	2019	8	19	†											0		0		0		0	20190819
-81.15	43.86	WROXETER	6129660	2019-08-20	2019	8	20	†											4		0		4		0	20190820
-81.15	43.86	WROXETER	6129660	2019-08-21	2019	8	21	†											0	T	0		0	T	0	20190821
-81.15	43.86	WROXETER	6129660	2019-08-22	2019	8	22	†											0		0		0		0	20190822
-81.15	43.86	WROXETER	6129660	2019-08-23	2019	8	23	†											0		0		0		0	20190823
-81.15	43.86	WROXETER	6129660	2019-08-24	2019	8	24	†											0		0		0		0	20190824
-81.15	43.86	WROXETER	6129660	2019-08-25	2019	8	25	†											0		0		0		0	20190825
-81.15	43.86	WROXETER	6129660	2019-08-26	2019	8	26	†											4		0		4		0	20190826
-81.15	43.86	WROXETER	6129660	2019-08-27	2019	8	27	†											1.6		0		1.6		0	20190827
-81.15	43.86	WROXETER	6129660	2019-08-28	2019	8	28	†											0		0		0		0	20190828
-81.15	43.86	WROXETER	6129660	2019-08-29	2019	8	29	†											2		0		2		0	20190829
-81.15	43.86	WROXETER	6129660	2019-08-30	2019	8	30	†											0		0		0		0	20190830
-81.15	43.86	WROXETER	6129660	2019-08-31	2019	8	31	†											0		0		0		0	20190831
-81.15	43.86	WROXETER	6129660	2019-09-01	2019	9	1	†											1.2		0		1.2		0	20190901
-81.15	43.86	WROXETER	6129660	2019-09-02	2019	9	2	†											0		0		0		0	20190902
-81.15	43.86	WROXETER	6129660	2019-09-03	2019	9	3	†											0	T	0		0	T	0	20190903
-81.15	43.86	WROXETER	6129660	2019-09-04	2019	9	4	†											0		0		0		0	20190904	SR_T3	LS 2019
-81.15	43.86	WROXETER	6129660	2019-09-05	2019	9	5	†											0		0		0		0	20190905
-81.15	43.86	WROXETER	6129660	2019-09-06	2019	9	6	†											7.8		0		7.8		0	20190906
-81.15	43.86	WROXETER	6129660	2019-09-07	2019	9	7	†											0.8		0		0.8		0	20190907
-81.15	43.86	WROXETER	6129660	2019-09-08	2019	9	8	†											0		0		0		0	20190908
-81.15	43.86	WROXETER	6129660	2019-09-09	2019	9	9	†											0		0		0		0	20190909
-81.15	43.86	WROXETER	6129660	2019-09-10	2019	9	10	†											2.4		0		2.4		0	20190910
-81.15	43.86	WROXETER	6129660	2019-09-11	2019	9	11	†											11.2		0		11.2		0	20190911
-81.15	43.86	WROXETER	6129660	2019-09-12	2019	9	12	†											0		0		0		0	20190912
-81.15	43.86	WROXETER	6129660	2019-09-13	2019	9	13	†											22.6		0		22.6		0	20190913
-81.15	43.86	WROXETER	6129660	2019-09-14	2019	9	14	†											0		0		0		0	20190914
-81.15	43.86	WROXETER	6129660	2019-09-15	2019	9	15	†											9.8		0		9.8		0	20190915
-81.15	43.86	WROXETER	6129660	2019-09-16	2019	9	16	†											0		0		0		0	20190916
-81.15	43.86	WROXETER	6129660	2019-09-17	2019	9	17	†											0		0		0		0	20190917
-81.15	43.86	WROXETER	6129660	2019-09-18	2019	9	18	†											0		0		0		0	20190918
-81.15	43.86	WROXETER	6129660	2019-09-19	2019	9	19	†											0		0		0		0	20190919
-81.15	43.86	WROXETER	6129660	2019-09-20	2019	9	20	†											0		0		0		0	20190920
-81.15	43.86	WROXETER	6129660	2019-09-21	2019	9	21	†											1.8		0		1.8		0	20190921
-81.15	43.86	WROXETER	6129660	2019-09-22	2019	9	22	†											6.2		0		6.2		0	20190922
-81.15	43.86	WROXETER	6129660	2019-09-23	2019	9	23	†											2		0		2		0	20190923
-81.15	43.86	WROXETER	6129660	2019-09-24	2019	9	24	†											0		0		0		0	20190924
-81.15	43.86	WROXETER	6129660	2019-09-25	2019	9	25	†											0.6		0		0.6		0	20190925
-81.15	43.86	WROXETER	6129660	2019-09-26	2019	9	26	†											0		0		0		0	20190926
-81.15	43.86	WROXETER	6129660	2019-09-27	2019	9	27	†											9.4		0		9.4		0	20190927
-81.15	43.86	WROXETER	6129660	2019-09-28	2019	9	28	†											1.4		0		1.4		0	20190928
-81.15	43.86	WROXETER	6129660	2019-09-29	2019	9	29	†											0.2		0		0.2		0	20190929
-81.15	43.86	WROXETER	6129660	2019-09-30	2019	9	30	†											0		0		0		0	20190930
-81.15	43.86	WROXETER	6129660	2019-10-01	2019	10	1	†											13.6		0		13.6		0	20191001
-81.15	43.86	WROXETER	6129660	2019-10-02	2019	10	2	†											3		0		3		0	20191002
-81.15	43.86	WROXETER	6129660	2019-10-03	2019	10	3	†											2.4		0		2.4		0	20191003
-81.15	43.86	WROXETER	6129660	2019-10-04	2019	10	4	†											0		0		0		0	20191004
-81.15	43.86	WROXETER	6129660	2019-10-05	2019	10	5	†											0		0		0		0	20191005
-81.15	43.86	WROXETER	6129660	2019-10-06	2019	10	6	†											0		0		0		0	20191006
-81.15	43.86	WROXETER	6129660	2019-10-07	2019	10	7	†											0		0		0		0	20191007
-81.15	43.86	WROXETER	6129660	2019-10-08	2019	10	8	†											0		0		0		0	20191008
-81.15	43.86	WROXETER	6129660	2019-10-09	2019	10	9	†											0		0		0		0	20191009
-81.15	43.86	WROXETER	6129660	2019-10-10	2019	10	10	†											0		0		0		0	20191010
-81.15	43.86	WROXETER	6129660	2019-10-11	2019	10	11	†											6.4		0		6.4		0	20191011
-81.15	43.86	WROXETER	6129660	2019-10-12	2019	10	12	†											0		0		0		0	20191012
-81.15	43.86	WROXETER	6129660	2019-10-13	2019	10	13	†											0	T	0		0	T	0	20191013
-81.15	43.86	WROXETER	6129660	2019-10-14	2019	10	14	†											0		0		0		0	20191014
-81.15	43.86	WROXETER	6129660	2019-10-15	2019	10	15	†											15.6		0		15.6		0	20191015
-81.15	43.86	WROXETER	6129660	2019-10-16	2019	10	16	†											5.2		0		5.2		0	20191016
-81.15	43.86	WROXETER	6129660	2019-10-17	2019	10	17	†											1.4		0		1.4		0	20191017
-81.15	43.86	WROXETER	6129660	2019-10-18	2019	10	18	†											0		0		0		0	20191018
-81.15	43.86	WROXETER	6129660	2019-10-19	2019	10	19	†											0		0		0		0	20191019
-81.15	43.86	WROXETER	6129660	2019-10-20	2019	10	20	†											0		0		0		0	20191020
-81.15	43.86	WROXETER	6129660	2019-10-21	2019	10	21	†											11		0		11		0	20191021
-81.15	43.86	WROXETER	6129660	2019-10-22	2019	10	22	†											0.6		0		0.6		0	20191022
-81.15	43.86	WROXETER	6129660	2019-10-23	2019	10	23	†											0.6		0		0.6		0	20191023
-81.15	43.86	WROXETER	6129660	2019-10-24	2019	10	24	†											0		0		0		0	20191024
-81.15	43.86	WROXETER	6129660	2019-10-25	2019	10	25	†											0		0		0		0	20191025
-81.15	43.86	WROXETER	6129660	2019-10-26	2019	10	26	†											21.4		0		21.4		0	20191026
-81.15	43.86	WROXETER	6129660	2019-10-27	2019	10	27	†											2.6		0		2.6		0	20191027
-81.15	43.86	WROXETER	6129660	2019-10-28	2019	10	28	†											0		0		0		0	20191028
-81.15	43.86	WROXETER	6129660	2019-10-29	2019	10	29	†											4.2		0		4.2		0	20191029
-81.15	43.86	WROXETER	6129660	2019-10-30	2019	10	30	†											15.4		0		15.4		0	20191030
-81.15	43.86	WROXETER	6129660	2019-10-31	2019	10	31	†											18.8		1.2		20		0	20191031
-81.15	43.86	WROXETER	6129660	2019-11-01	2019	11	1	†											0		0		0		0	20191101
-81.15	43.86	WROXETER	6129660	2019-11-02	2019	11	2	†											1.4		0		1.4		0	20191102
-81.15	43.86	WROXETER	6129660	2019-11-03	2019	11	3	†											4.4		0		4.4		0	20191103
-81.15	43.86	WROXETER	6129660	2019-11-04	2019	11	4	†											2.2		0		2.2		0	20191104
-81.15	43.86	WROXETER	6129660	2019-11-05	2019	11	5	†											0		0	T	0	T	0	20191105
-81.15	43.86	WROXETER	6129660	2019-11-06	2019	11	6	†											0		15		15		0	20191106
-81.15	43.86	WROXETER	6129660	2019-11-07	2019	11	7	†											0		3.4		3.4		16	20191107
-81.15	43.86	WROXETER	6129660	2019-11-08	2019	11	8	†											0		0		0		12	20191108
-81.15	43.86	WROXETER	6129660	2019-11-09	2019	11	9	†											0		0		0		10	20191109
-81.15	43.86	WROXETER	6129660	2019-11-10	2019	11	10	†											0		0.8		0.8		4	20191110
-81.15	43.86	WROXETER	6129660	2019-11-11	2019	11	11	†											0		5.6		5.6		1	20191111
-81.15	43.86	WROXETER	6129660	2019-11-12	2019	11	12	†											0		17		17		11	20191112
-81.15	43.86	WROXETER	6129660	2019-11-13	2019	11	13	†											0		1.6		1.6		22	20191113
-81.15	43.86	WROXETER	6129660	2019-11-14	2019	11	14	†											0		0	T	0	T	17	20191114
-81.15	43.86	WROXETER	6129660	2019-11-15	2019	11	15	†											0		0		0		13	20191115	SR_T4	F 2019
-81.15	43.86	WROXETER	6129660	2019-11-16	2019	11	16	†											0		0		0		12	20191116
-81.15	43.86	WROXETER	6129660	2019-11-17	2019	11	17	†											0		0		0		10	20191117
-81.15	43.86	WROXETER	6129660	2019-11-18	2019	11	18	†											0		0		0		8	20191118
-81.15	43.86	WROXETER	6129660	2019-11-19	2019	11	19	†											0		0		0		5	20191119
-81.15	43.86	WROXETER	6129660	2019-11-20	2019	11	20	†											0		0		0		4	20191120
-81.15	43.86	WROXETER	6129660	2019-11-21	2019	11	21	†											9.8		0	T	9.8		0	20191121
-81.15	43.86	WROXETER	6129660	2019-11-22	2019	11	22	†											0		0	T	0	T	0	20191122
-81.15	43.86	WROXETER	6129660	2019-11-23	2019	11	23	†											0		0		0		0	20191123
-81.15	43.86	WROXETER	6129660	2019-11-24	2019	11	24	†											0	T	0		0	T	0	20191124
-81.15	43.86	WROXETER	6129660	2019-11-25	2019	11	25	†											0	T	0		0	T	0	20191125
-81.15	43.86	WROXETER	6129660	2019-11-26	2019	11	26	†											9.6		0		9.6		0	20191126
-81.15	43.86	WROXETER	6129660	2019-11-27	2019	11	27	†											11.4		0		11.4		0	20191127
-81.15	43.86	WROXETER	6129660	2019-11-28	2019	11	28	†											0		0		0		0	20191128
-81.15	43.86	WROXETER	6129660	2019-11-29	2019	11	29	†											0		0		0		0	20191129
-81.15	43.86	WROXETER	6129660	2019-11-30	2019	11	30	†											1.2		0		1.2		0	20191130
-81.15	43.86	WROXETER	6129660	2019-12-01	2019	12	1	†											5		1		6		0	20191201
-81.15	43.86	WROXETER	6129660	2019-12-02	2019	12	2	†											0		0		0		1	20191202
-81.15	43.86	WROXETER	6129660	2019-12-03	2019	12	3	†											0		1.2		1.2		0	20191203
-81.15	43.86	WROXETER	6129660	2019-12-04	2019	12	4	†											0		6		6		1	20191204
-81.15	43.86	WROXETER	6129660	2019-12-05	2019	12	5	†											0		6		6		6	20191205
-81.15	43.86	WROXETER	6129660	2019-12-06	2019	12	6	†											0		3		3		11	20191206
-81.15	43.86	WROXETER	6129660	2019-12-07	2019	12	7	†											0		0		0		14	20191207
-81.15	43.86	WROXETER	6129660	2019-12-08	2019	12	8	†											1.4		0		1.4		11	20191208
-81.15	43.86	WROXETER	6129660	2019-12-09	2019	12	9	†											11.2		0	T	11.2		0	20191209
-81.15	43.86	WROXETER	6129660	2019-12-10	2019	12	10	†											0		1		1		0	20191210
-81.15	43.86	WROXETER	6129660	2019-12-11	2019	12	11	†											0		1.2		1.2		1	20191211
-81.15	43.86	WROXETER	6129660	2019-12-12	2019	12	12	†											0		0		0		1	20191212
-81.15	43.86	WROXETER	6129660	2019-12-13	2019	12	13	†											0		0		0		0	20191213
-81.15	43.86	WROXETER	6129660	2019-12-14	2019	12	14	†											0		0.8		0.8		0	20191214
-81.15	43.86	WROXETER	6129660	2019-12-15	2019	12	15	†											0		0		0		0	20191215
-81.15	43.86	WROXETER	6129660	2019-12-16	2019	12	16	†											0		0		0		0	20191216
-81.15	43.86	WROXETER	6129660	2019-12-17	2019	12	17	†											0		10		10		0	20191217
-81.15	43.86	WROXETER	6129660	2019-12-18	2019	12	18	†											0		8		8		10	20191218
-81.15	43.86	WROXETER	6129660	2019-12-19	2019	12	19	†											0		0	T	0	T	13	20191219
-81.15	43.86	WROXETER	6129660	2019-12-20	2019	12	20	†											0		0		0		11	20191220
-81.15	43.86	WROXETER	6129660	2019-12-21	2019	12	21	†											0		0		0		10	20191221
-81.15	43.86	WROXETER	6129660	2019-12-22	2019	12	22	†											0		0		0		9	20191222
-81.15	43.86	WROXETER	6129660	2019-12-23	2019	12	23	†											0		0		0		8	20191223
-81.15	43.86	WROXETER	6129660	2019-12-24	2019	12	24	†											0		0		0		7	20191224
-81.15	43.86	WROXETER	6129660	2019-12-25	2019	12	25	†											0		0		0		7	20191225
-81.15	43.86	WROXETER	6129660	2019-12-26	2019	12	26	†											0		0		0		5	20191226
-81.15	43.86	WROXETER	6129660	2019-12-27	2019	12	27	†											0		0		0		0	20191227
-81.15	43.86	WROXETER	6129660	2019-12-28	2019	12	28	†											0		0		0		0	20191228
-81.15	43.86	WROXETER	6129660	2019-12-29	2019	12	29	†											7		0		7		0	20191229
-81.15	43.86	WROXETER	6129660	2019-12-30	2019	12	30	†											1.2		8		9.2		0	20191230
-81.15	43.86	WROXETER	6129660	2019-12-31	2019	12	31	†											0		5		5		6	20191231
-80.71	44.27	MARKDALE	6114979	2020-01-01	2020	1	1	†	1		-3.5		-1.3		19.3		0		0		0		0		8	20200101
-80.71	44.27	MARKDALE	6114979	2020-01-02	2020	1	2	†	4		-5.5		-0.8		18.8		0		0		0		0		7	20200102
-80.71	44.27	MARKDALE	6114979	2020-01-03	2020	1	3	†	3		1		2		16		0		0		0		0		2	20200103
-80.71	44.27	MARKDALE	6114979	2020-01-04	2020	1	4	†	1.5		-1.5		0		18		0		0		1		1		0	20200104
-80.71	44.27	MARKDALE	6114979	2020-01-05	2020	1	5	†	-1.5		-4.5		-3		21		0		0		1.6		1.6		1	20200105
-80.71	44.27	MARKDALE	6114979	2020-01-06	2020	1	6	†	-2.5		-11.5		-7		25		0		0		0		0		10	20200106
-80.71	44.27	MARKDALE	6114979	2020-01-07	2020	1	7	†	2		-11.5		-4.8		22.8		0		0		4.2		4.2		8	20200107
-80.71	44.27	MARKDALE	6114979	2020-01-08	2020	1	8	†	-7.5		-10.5		-9		27		0		0		5.6		5.6		11	20200108
-80.71	44.27	MARKDALE	6114979	2020-01-09	2020	1	9	†	-4		-19.5		-11.8		29.8		0		0		0		0		14	20200109
-80.71	44.27	MARKDALE	6114979	2020-01-10	2020	1	10	†	9		-7		1		17		0		24		0		24		4	20200110
-80.71	44.27	MARKDALE	6114979	2020-01-11	2020	1	11	†	9.5		-1.5		4		14		0		29.2		18		47.2		0	20200111
-80.71	44.27	MARKDALE	6114979	2020-01-12	2020	1	12	†	-5		-10.5		-7.8		25.8		0		0		4.2		4.2		10	20200112
-80.71	44.27	MARKDALE	6114979	2020-01-13	2020	1	13	†	-0.5		-11		-5.8		23.8		0		0		0.8		0.8		0	20200113
-80.71	44.27	MARKDALE	6114979	2020-01-14	2020	1	14	†	0.5		-2.5		-1		19		0		0		0		0		8	20200114
-80.71	44.27	MARKDALE	6114979	2020-01-15	2020	1	15	†	1		-1		0		18		0		0		4.8		4.8		8	20200115
-80.71	44.27	MARKDALE	6114979	2020-01-16	2020	1	16	†	-3		-8		-5.5		23.5		0		0		8.4		8.4		13	20200116
-80.71	44.27	MARKDALE	6114979	2020-01-17	2020	1	17	†	-3.5		-15.5		-9.5		27.5		0		0		0	T	0	T	16	20200117
-80.71	44.27	MARKDALE	6114979	2020-01-18	2020	1	18	†	-0.5		-11.5		-6		24		0		0		13		13		13	20200118
-80.71	44.27	MARKDALE	6114979	2020-01-19	2020	1	19	†	-8		-10.5		-9.3		27.3		0		0		2.4		2.4		27	20200119
-80.71	44.27	MARKDALE	6114979	2020-01-20	2020	1	20	†	-6.5		-22		-14.3		32.3		0		0		1.2		1.2		27	20200120
-80.71	44.27	MARKDALE	6114979	2020-01-21	2020	1	21	†	-4.5		-10.5		-7.5		25.5		0		0		0		0		28	20200121
-80.71	44.27	MARKDALE	6114979	2020-01-22	2020	1	22	†	-4		-9.5		-6.8		24.8		0		0		0		0		26	20200122
-80.71	44.27	MARKDALE	6114979	2020-01-23	2020	1	23	†	3.5		-7.5		-2		20		0		0		0		0		23	20200123
-80.71	44.27	MARKDALE	6114979	2020-01-24	2020	1	24	†	3.5		-2		0.8		17.2		0		2.4		0		2.4		22	20200124
-80.71	44.27	MARKDALE	6114979	2020-01-25	2020	1	25	†	3.5		0.5		2		16		0		1.2		0.4		1.6		18	20200125
-80.71	44.27	MARKDALE	6114979	2020-01-26	2020	1	26	†	0.5		-0.5		0		18		0		0		8.2		8.2		16	20200126
-80.71	44.27	MARKDALE	6114979	2020-01-27	2020	1	27	†	-2		-3.5		-2.8		20.8		0		0		0.4		0.4		24	20200127
-80.71	44.27	MARKDALE	6114979	2020-01-28	2020	1	28	†	-0.5		-4		-2.3		20.3		0		0		0.2		0.2		22	20200128
-80.71	44.27	MARKDALE	6114979	2020-01-29	2020	1	29	†	-2.5		-7.5		-5		23		0		0		0		0		21	20200129
-80.71	44.27	MARKDALE	6114979	2020-01-30	2020	1	30	†	-1.5		-16		-8.8		26.8		0		0		0		0		19	20200130
-80.71	44.27	MARKDALE	6114979	2020-01-31	2020	1	31	†	-2.5		-10.5		-6.5		24.5		0		0		2.2		2.2		16	20200131
-80.71	44.27	MARKDALE	6114979	2020-02-01	2020	2	1	†	-1		-7		-4		22		0		0		4.8		4.8		17	20200201
-80.71	44.27	MARKDALE	6114979	2020-02-02	2020	2	2	†	0.5		-4		-1.8		19.8		0		0		3.4		3.4		21	20200202
-80.71	44.27	MARKDALE	6114979	2020-02-03	2020	2	3	†	3		-1		1		17		0		0		0		0		21	20200203
-80.71	44.27	MARKDALE	6114979	2020-02-04	2020	2	4	†	0.5		-4		-1.8		19.8		0		0		0	T	0	T	19	20200204
-80.71	44.27	MARKDALE	6114979	2020-02-05	2020	2	5	†	-3		-11		-7		25		0		0		1.2		1.2		19	20200205
-80.71	44.27	MARKDALE	6114979	2020-02-06	2020	2	6	†	-4.5		-8.5		-6.5		24.5		0		0		9		9		18	20200206
-80.71	44.27	MARKDALE	6114979	2020-02-07	2020	2	7	†	-6.5		-11.5		-9		27		0		0		6.8		6.8		25	20200207
-80.71	44.27	MARKDALE	6114979	2020-02-08	2020	2	8	†	-7.5		-18.5		-13		31		0		0		0	T	0	T	27	20200208
-80.71	44.27	MARKDALE	6114979	2020-02-09	2020	2	9	†	-0.5		-20		-10.3		28.3		0		0		9.6		9.6		25	20200209
-80.71	44.27	MARKDALE	6114979	2020-02-10	2020	2	10	†	1		-7.5		-3.3		21.3		0		0		0		0		29	20200210
-80.71	44.27	MARKDALE	6114979	2020-02-11	2020	2	11																0			20200211
-80.71	44.27	MARKDALE	6114979	2020-02-12	2020	2	12																0			20200212
-80.71	44.27	MARKDALE	6114979	2020-02-13	2020	2	13	†	-5		-14		-9.5		27.5		0		0		5		5		27	20200213
-80.71	44.27	MARKDALE	6114979	2020-02-14	2020	2	14	†	-8.5		-29		-18.8		36.8		0		0		0		0		27	20200214
-80.71	44.27	MARKDALE	6114979	2020-02-15	2020	2	15	†	-2		-17		-9.5		27.5		0		0		5		5		26	20200215
-80.71	44.27	MARKDALE	6114979	2020-02-16	2020	2	16	†	1.5		-5.5		-2		20		0		0		0		0		27	20200216
-80.71	44.27	MARKDALE	6114979	2020-02-17	2020	2	17	†	-0.5		-10		-5.3		23.3		0		0	T	0.4		0.4		25	20200217
-80.71	44.27	MARKDALE	6114979	2020-02-18	2020	2	18	†	2		-5.5		-1.8		19.8		0		0.4		0.4		0.8		25	20200218
-80.71	44.27	MARKDALE	6114979	2020-02-19	2020	2	19	†	-4		-9		-6.5		24.5		0		0		6.2		6.2		26	20200219
-80.71	44.27	MARKDALE	6114979	2020-02-20	2020	2	20	†	-7.5		-14		-10.8		28.8		0		0		0	T	0	T	32	20200220
-80.71	44.27	MARKDALE	6114979	2020-02-21	2020	2	21	†	-1.5		-18		-9.8		27.8		0		0		0		0		27	20200221
-80.71	44.27	MARKDALE	6114979	2020-02-22	2020	2	22	†	2.5		-7.5		-2.5		20.5		0		0		0		0		26	20200222
-80.71	44.27	MARKDALE	6114979	2020-02-23	2020	2	23	†	7		-4.5		1.3		16.7		0		0		0		0		26	20200223
-80.71	44.27	MARKDALE	6114979	2020-02-24	2020	2	24	†	7.5		-4.5		1.5		16.5		0		0		0		0		24	20200224
-80.71	44.27	MARKDALE	6114979	2020-02-25	2020	2	25	†	4.5		-4.5		0		18		0		0		0.2		0.2		22	20200225
-80.71	44.27	MARKDALE	6114979	2020-02-26	2020	2	26	†	-3.5		-4.5		-4		22		0		0		13.6		13.6		20	20200226
-80.71	44.27	MARKDALE	6114979	2020-02-27	2020	2	27	†	-4		-8.5		-6.3		24.3		0		0		41.2		41.2		33	20200227
-80.71	44.27	MARKDALE	6114979	2020-02-28	2020	2	28	†	-7.5		-8.5		-8		26		0		0		17.8		17.8		70	20200228
-80.71	44.27	MARKDALE	6114979	2020-02-29	2020	2	29																0			20200229
-80.71	44.27	MARKDALE	6114979	2020-03-01	2020	3	1	†	3.5		-21		-8.8		26.8		0		0		0		0		75	20200301
-80.71	44.27	MARKDALE	6114979	2020-03-02	2020	3	2	†	7.5		-1.5		3		15		0		0		0		0		46	20200302
-80.71	44.27	MARKDALE	6114979	2020-03-03	2020	3	3	†	3.5		-3.5		0		18		0		0	T	2		2		34	20200303
-80.71	44.27	MARKDALE	6114979	2020-03-04	2020	3	4	†	1.5		-3.5		-1		19		0		0		0.6		0.6		36	20200304
-80.71	44.27	MARKDALE	6114979	2020-03-05	2020	3	5																0			20200305
-80.71	44.27	MARKDALE	6114979	2020-03-06	2020	3	6	†	0		-9.5		-4.8		22.8		0		0		1.4		1.4		38	20200306
-80.71	44.27	MARKDALE	6114979	2020-03-07	2020	3	7	†	1.5		-18.5		-8.5		26.5		0		0		0		0		36	20200307
-80.71	44.27	MARKDALE	6114979	2020-03-08	2020	3	8	†	11.5		-3		4.3		13.7		0		0.6		0		0.6		36	20200308
-80.71	44.27	MARKDALE	6114979	2020-03-09	2020	3	9	†	11.5		5.5		8.5		9.5		0		13		0		13		30	20200309
-80.71	44.27	MARKDALE	6114979	2020-03-10	2020	3	10	†	7.5		-1.5		3		15		0		9.2		0		9.2		17	20200310
-80.71	44.27	MARKDALE	6114979	2020-03-11	2020	3	11	†	16.5		-7		4.8		13.2		0		0		0		0		10	20200311
-80.71	44.27	MARKDALE	6114979	2020-03-12	2020	3	12	†	7.5		-2.5		2.5		15.5		0		4		0		4		8	20200312
-80.71	44.27	MARKDALE	6114979	2020-03-13	2020	3	13	†	2		0.5		1.3		16.7		0		0.6		0	T	0.6		7	20200313
-80.71	44.27	MARKDALE	6114979	2020-03-14	2020	3	14	†	0		-2.5		-1.3		19.3		0		0		0		0		6	20200314
-80.71	44.27	MARKDALE	6114979	2020-03-15	2020	3	15	†	1.5		-7.5		-3		21		0		0		0		0		6	20200315
-80.71	44.27	MARKDALE	6114979	2020-03-16	2020	3	16	†	5.5		-10.5		-2.5		20.5		0		0		0.8		0.8		6	20200316
-80.71	44.27	MARKDALE	6114979	2020-03-17	2020	3	17	†	4.5		0		2.3		15.7		0		0		0	T	0	T	0	20200317
-80.71	44.27	MARKDALE	6114979	2020-03-18	2020	3	18	†	4		-8.5		-2.3		20.3		0		0		0		0		4	20200318
-80.71	44.27	MARKDALE	6114979	2020-03-19	2020	3	19	†	15		-3.5		5.8		12.2		0		15.8		0		15.8		2	20200319
-80.71	44.27	MARKDALE	6114979	2020-03-20	2020	3	20	†	13.5		-3.5		5		13		0		5.6		1		6.6		0	20200320
-80.71	44.27	MARKDALE	6114979	2020-03-21	2020	3	21	†	-2.5		-11.5		-7		25		0		0		0		0		1	20200321
-80.71	44.27	MARKDALE	6114979	2020-03-22	2020	3	22	†	1.5		-13.5		-6		24		0		0		1.6		1.6		0	20200322
-80.71	44.27	MARKDALE	6114979	2020-03-23	2020	3	23	†	3		-11		-4		22		0		4		2		6		1	20200323
-80.71	44.27	MARKDALE	6114979	2020-03-24	2020	3	24	†	7.5		-2.5		2.5		15.5		0		0		0		0		0	20200324
-80.71	44.27	MARKDALE	6114979	2020-03-25	2020	3	25	†	8.5		-1.5		3.5		14.5		0		0		0		0		0	20200325
-80.71	44.27	MARKDALE	6114979	2020-03-26	2020	3	26	†	9.5		-2		3.8		14.2		0		0.6		0		0.6		0	20200326
-80.71	44.27	MARKDALE	6114979	2020-03-27	2020	3	27	†	12.5		-2		5.3		12.7		0		0		0		0		0	20200327
-80.71	44.27	MARKDALE	6114979	2020-03-28	2020	3	28	†	10.5		4		7.3		10.7		0		7.8		0		7.8		0	20200328
-80.71	44.27	MARKDALE	6114979	2020-03-29	2020	3	29	†	16		4		10		8		0		22.2		0		22.2		0	20200329
-80.71	44.27	MARKDALE	6114979	2020-03-30	2020	3	30	†	3.5		2.5		3		15		0		3.2		0		3.2		0	20200330
-80.71	44.27	MARKDALE	6114979	2020-03-31	2020	3	31	†	6.5		1.5		4		14		0		0.8		0		0.8		0	20200331
-80.71	44.27	MARKDALE	6114979	2020-04-01	2020	4	1	†	11.5		-2.5		4.5		13.5		0		0		0		0		0	20200401
-80.71	44.27	MARKDALE	6114979	2020-04-02	2020	4	2	†	15.5		-4.5		5.5		12.5		0		0		0		0		0	20200402
-80.71	44.27	MARKDALE	6114979	2020-04-03	2020	4	3	†	10.5		-2.5		4		14		0		0		0		0		0	20200403
-80.71	44.27	MARKDALE	6114979	2020-04-04	2020	4	4	†	15.5		3		9.3		8.7		0		0		0		0		0	20200404
-80.71	44.27	MARKDALE	6114979	2020-04-05	2020	4	5	†	9.5		-0.5		4.5		13.5		0		0		0		0		0	20200405
-80.71	44.27	MARKDALE	6114979	2020-04-06	2020	4	6	†	13.5		-5.5		4		14		0		0		0		0		0	20200406
-80.71	44.27	MARKDALE	6114979	2020-04-07	2020	4	7	†	13		-2.5		5.3		12.7		0		5.2		0		5.2		0	20200407
-80.71	44.27	MARKDALE	6114979	2020-04-08	2020	4	8	†	10.5		3.5		7		11		0		9.2		0.4		9.6		0	20200408
-80.71	44.27	MARKDALE	6114979	2020-04-09	2020	4	9	†	8		0		4		14		0		0	T	8		8		0	20200409
-80.71	44.27	MARKDALE	6114979	2020-04-10	2020	4	10	†	3		-3		0		18		0		0		4.4		4.4		8	20200410
-80.71	44.27	MARKDALE	6114979	2020-04-11	2020	4	11	†	8.5		-5.5		1.5		16.5		0		0	T	0	T	0	T	0	20200411
-80.71	44.27	MARKDALE	6114979	2020-04-12	2020	4	12	†	14		-2		6		12		0		5		0		5		0	20200412
-80.71	44.27	MARKDALE	6114979	2020-04-13	2020	4	13	†	5		0		2.5		15.5		0		1.4		0	T	1.4		0	20200413
-80.71	44.27	MARKDALE	6114979	2020-04-14	2020	4	14																0			20200414
-80.71	44.27	MARKDALE	6114979	2020-04-15	2020	4	15																0			20200415
-80.71	44.27	MARKDALE	6114979	2020-04-16	2020	4	16	†	1.5		-6.5		-2.5		20.5		0		0		4.2		4.2		3	20200416
-80.71	44.27	MARKDALE	6114979	2020-04-17	2020	4	17	†	5.5		-8		-1.3		19.3		0		0		1		1		0	20200417
-80.71	44.27	MARKDALE	6114979	2020-04-18	2020	4	18	†	3.5		-5		-0.8		18.8		0		2.4		0		2.4		0	20200418
-80.71	44.27	MARKDALE	6114979	2020-04-19	2020	4	19	†	9.5		1.5		5.5		12.5		0		6.8		0		6.8		0	20200419
-80.71	44.27	MARKDALE	6114979	2020-04-20	2020	4	20	†	10		-7.5		1.3		16.7		0		4.2		1.4		5.6		0	20200420
-80.71	44.27	MARKDALE	6114979	2020-04-21	2020	4	21	†	-1.5		-2.5		-2		20		0		0		7		7		1	20200421
-80.71	44.27	MARKDALE	6114979	2020-04-22	2020	4	22	†	1.5		-6		-2.3		20.3		0		0		0		0		7	20200422
-80.71	44.27	MARKDALE	6114979	2020-04-23	2020	4	23	†	7.5		-7		0.3		17.7		0		0		0		0		0	20200423
-80.71	44.27	MARKDALE	6114979	2020-04-24	2020	4	24	†	7.5		2.5		5		13		0		0		0		0		0	20200424
-80.71	44.27	MARKDALE	6114979	2020-04-25	2020	4	25	†	15		-4.5		5.3		12.7		0		0		0		0		0	20200425
-80.71	44.27	MARKDALE	6114979	2020-04-26	2020	4	26	†	15		4		9.5		8.5		0		0		0		0		0	20200426
-80.71	44.27	MARKDALE	6114979	2020-04-27	2020	4	27	†	15		-4		5.5		12.5		0		1		0		1		0	20200427
-80.71	44.27	MARKDALE	6114979	2020-04-28	2020	4	28	†	13.5		3.5		8.5		9.5		0		0	T	0		0	T	0	20200428
-80.71	44.27	MARKDALE	6114979	2020-04-29	2020	4	29	†	14.5		6.5		10.5		7.5		0		6.8		0		6.8		0	20200429
-80.71	44.27	MARKDALE	6114979	2020-04-30	2020	4	30	†	15.5		10.5		13		5		0		10.4		0		10.4		0	20200430
-80.71	44.27	MARKDALE	6114979	2020-05-01	2020	5	1	†	15		3		9		9		0		3.3		0		3.3		0	20200501
-80.71	44.27	MARKDALE	6114979	2020-05-02	2020	5	2	†	15.5		0		7.8		10.2		0		1.2		0		1.2		0	20200502
-80.71	44.27	MARKDALE	6114979	2020-05-03	2020	5	3	†	16		1		8.5		9.5		0		1.2		0		1.2		0	20200503
-80.71	44.27	MARKDALE	6114979	2020-05-04	2020	5	4	†	8.5		1		4.8		13.2		0		0		0.4		0.4		0	20200504
-80.71	44.27	MARKDALE	6114979	2020-05-05	2020	5	5	†	9.5		-5		2.3		15.7		0		0		0		0		0	20200505
-80.71	44.27	MARKDALE	6114979	2020-05-06	2020	5	6	†	13		-2		5.5		12.5		0		0		0		0		0	20200506
-80.71	44.27	MARKDALE	6114979	2020-05-07	2020	5	7	†	9		-3.5		2.8		15.2		0		0		0		0		0	20200507
-80.71	44.27	MARKDALE	6114979	2020-05-08	2020	5	8	†	0.5		-4		-1.8		19.8		0		0		3		3		0	20200508
-80.71	44.27	MARKDALE	6114979	2020-05-09	2020	5	9	†	4.5		-6		-0.8		18.8		0		0		3.4		3.4		2	20200509
-80.71	44.27	MARKDALE	6114979	2020-05-10	2020	5	10	†	4		-4		0		18		0		0.8		3.2		4		0	20200510
-80.71	44.27	MARKDALE	6114979	2020-05-11	2020	5	11	†	5		-3.5		0.8		17.2		0		0.2		0.2		0.4		0	20200511
-80.71	44.27	MARKDALE	6114979	2020-05-12	2020	5	12	†	6		-5.5		0.3		17.7		0		0		0		0		0	20200512
-80.71	44.27	MARKDALE	6114979	2020-05-13	2020	5	13	†	15.5		-7		4.3		13.7		0		2.2		0		2.2		0	20200513
-80.71	44.27	MARKDALE	6114979	2020-05-14	2020	5	14	†	16.5		9		12.8		5.2		0		13		0		13		0	20200514
-80.71	44.27	MARKDALE	6114979	2020-05-15	2020	5	15	†	16.5		9		12.8		5.2		0		10.8		0		10.8		0	20200515
-80.71	44.27	MARKDALE	6114979	2020-05-16	2020	5	16	†	18		8		13		5		0		0		0		0		0	20200516
-80.71	44.27	MARKDALE	6114979	2020-05-17	2020	5	17	†	16		6		11		7		0		10.8		0		10.8		0	20200517
-80.71	44.27	MARKDALE	6114979	2020-05-18	2020	5	18	†	12		9		10.5		7.5		0		11.2		0		11.2		0	20200518
-80.71	44.27	MARKDALE	6114979	2020-05-19	2020	5	19	†	17.5		8		12.8		5.2		0		0		0		0		0	20200519
-80.71	44.27	MARKDALE	6114979	2020-05-20	2020	5	20	†	21		17		19		0		1		0		0		0		0	20200520
-80.71	44.27	MARKDALE	6114979	2020-05-21	2020	5	21	†	24		4.5		14.3		3.7		0		0		0		0		0	20200521
-80.71	44.27	MARKDALE	6114979	2020-05-22	2020	5	22	†	27		5.5		16.3		1.7		0		0		0		0		0	20200522
-80.71	44.27	MARKDALE	6114979	2020-05-23	2020	5	23	†	27.5		8		17.8		0.2		0		0		0		0		0	20200523
-80.71	44.27	MARKDALE	6114979	2020-05-24	2020	5	24	†	26.5		13.5		20		0		2		21.8		0		21.8		0	20200524
-80.71	44.27	MARKDALE	6114979	2020-05-25	2020	5	25	†	30.5		14		22.3		0		4.3		0		0		0		0	20200525
-80.71	44.27	MARKDALE	6114979	2020-05-26	2020	5	26	†	30.5		16		23.3		0		5.3		0	T	0		0	T	0	20200526
-80.71	44.27	MARKDALE	6114979	2020-05-27	2020	5	27	†	29.5		16.5		23		0		5		0		0		0		0	20200527
-80.71	44.27	MARKDALE	6114979	2020-05-28	2020	5	28	†	23.5		15		19.3		0		1.3		15		0		15		0	20200528
-80.71	44.27	MARKDALE	6114979	2020-05-29	2020	5	29	†	23		14		18.5		0		0.5		7.6		0		7.6		0	20200529
-80.71	44.27	MARKDALE	6114979	2020-05-30	2020	5	30	†	14		7.5		10.8		7.2		0		1.6		0		1.6		0	20200530
-80.71	44.27	MARKDALE	6114979	2020-05-31	2020	5	31	†	15		4		9.5		8.5		0		0		0		0		0	20200531
-80.71	44.27	MARKDALE	6114979	2020-06-01	2020	6	1	†	21		0.5		10.8		7.2		0		1.6		0		1.6		0	20200601
-80.71	44.27	MARKDALE	6114979	2020-06-02	2020	6	2	†	25.5		11		18.3		0		0.3		2		0		2		0	20200602
-80.71	44.27	MARKDALE	6114979	2020-06-03	2020	6	3	†	25.5		14		19.8		0		1.8		0.4		0		0.4		0	20200603
-80.71	44.27	MARKDALE	6114979	2020-06-04	2020	6	4	†	26.5		10.5		18.5		0		0.5		0		0		0		0	20200604
-80.71	44.27	MARKDALE	6114979	2020-06-05	2020	6	5	†	28.5		11.5		20		0		2		0.6		0		0.6		0	20200605
-80.71	44.27	MARKDALE	6114979	2020-06-06	2020	6	6	†	22.5		8		15.3		2.7		0		0	T	0		0	T	0	20200606
-80.71	44.27	MARKDALE	6114979	2020-06-07	2020	6	7	†	17.5		6		11.8		6.2		0		0		0		0		0	20200607
-80.71	44.27	MARKDALE	6114979	2020-06-08	2020	6	8	†	25		5		15		3		0		0		0		0		0	20200608
-80.71	44.27	MARKDALE	6114979	2020-06-09	2020	6	9	†	31.5		14		22.8		0		4.8		8		0		8		0	20200609
-80.71	44.27	MARKDALE	6114979	2020-06-10	2020	6	10	†	29.5		18		23.8		0		5.8		27.8		0		27.8		0	20200610
-80.71	44.27	MARKDALE	6114979	2020-06-11	2020	6	11	†	20.5		10.5		15.5		2.5		0		5.2		0		5.2		0	20200611
-80.71	44.27	MARKDALE	6114979	2020-06-12	2020	6	12	†	13.5		5		9.3		8.7		0		0		0		0		0	20200612
-80.71	44.27	MARKDALE	6114979	2020-06-13	2020	6	13	†	16.5		2		9.3		8.7		0		0		0		0		0	20200613
-80.71	44.27	MARKDALE	6114979	2020-06-14	2020	6	14	†	19		2.5		10.8		7.2		0		0		0		0		0	20200614
-80.71	44.27	MARKDALE	6114979	2020-06-15	2020	6	15	†	22.5		2.5		12.5		5.5		0		0		0		0		0	20200615
-80.71	44.27	MARKDALE	6114979	2020-06-16	2020	6	16	†	25		4.5		14.8		3.2		0		7.6		0		7.6		0	20200616
-80.71	44.27	MARKDALE	6114979	2020-06-17	2020	6	17	†	28		6.5		17.3		0.7		0		0		0		0		0	20200617
-80.71	44.27	MARKDALE	6114979	2020-06-18	2020	6	18	†	29.5		9		19.3		0		1.3		0		0		0		0	20200618
-80.71	44.27	MARKDALE	6114979	2020-06-19	2020	6	19	†	30.5		11		20.8		0		2.8		0		0		0		0	20200619
-80.71	44.27	MARKDALE	6114979	2020-06-20	2020	6	20	†	30		10.5		20.3		0		2.3		0		0		0		0	20200620
-80.71	44.27	MARKDALE	6114979	2020-06-21	2020	6	21	†	30		15		22.5		0		4.5		0		0		0		0	20200621
-80.71	44.27	MARKDALE	6114979	2020-06-22	2020	6	22	†	25.5		18		21.8		0		3.8		2.2		0		2.2		0	20200622
-80.71	44.27	MARKDALE	6114979	2020-06-23	2020	6	23	†	22.5		15.5		19		0		1		50.8		0		50.8		0	20200623
-80.71	44.27	MARKDALE	6114979	2020-06-24	2020	6	24	†	18		10.5		14.3		3.7		0		1		0		1		0	20200624
-80.71	44.27	MARKDALE	6114979	2020-06-25	2020	6	25	†	22.5		10.5		16.5		1.5		0		0		0		0		0	20200625
-80.71	44.27	MARKDALE	6114979	2020-06-26	2020	6	26	†	26		9		17.5		0.5		0		0	T	0		0	T	0	20200626
-80.71	44.27	MARKDALE	6114979	2020-06-27	2020	6	27	†	24.5		18		21.3		0		3.3		6.6		0		6.6		0	20200627
-80.71	44.27	MARKDALE	6114979	2020-06-28	2020	6	28	†	26.5		12.5		19.5		0		1.5		0		0		0		0	20200628
-80.71	44.27	MARKDALE	6114979	2020-06-29	2020	6	29	†	28.5		18.5		23.5		0		5.5		0		0		0		0	20200629
-80.71	44.27	MARKDALE	6114979	2020-06-30	2020	6	30	†	28.5		11.5		20		0		2		0		0		0		0	20200630
-80.71	44.27	MARKDALE	6114979	2020-07-01	2020	7	1																0			20200701
-80.71	44.27	MARKDALE	6114979	2020-07-02	2020	7	2																0			20200702
-80.71	44.27	MARKDALE	6114979	2020-07-03	2020	7	3																0			20200703
-80.71	44.27	MARKDALE	6114979	2020-07-04	2020	7	4																0			20200704
-80.71	44.27	MARKDALE	6114979	2020-07-05	2020	7	5	†	30		10		20		0		2		0		0		0		0	20200705
-80.71	44.27	MARKDALE	6114979	2020-07-06	2020	7	6	†	32		14		23		0		5		0		0		0		0	20200706
-80.71	44.27	MARKDALE	6114979	2020-07-07	2020	7	7	†	31.5		19		25.3		0		7.3		0		0		0		0	20200707
-80.71	44.27	MARKDALE	6114979	2020-07-08	2020	7	8	†	31.5		17		24.3		0		6.3		0		0		0		0	20200708
-80.71	44.27	MARKDALE	6114979	2020-07-09	2020	7	9	†	33		15		24		0		6		0	T	0		0	T	0	20200709
-80.71	44.27	MARKDALE	6114979	2020-07-10	2020	7	10	†	31.5		21		26.3		0		8.3		89.2		0		89.2		0	20200710
-80.71	44.27	MARKDALE	6114979	2020-07-11	2020	7	11	†	22.5		19		20.8		0		2.8		2		0		2		0	20200711
-80.71	44.27	MARKDALE	6114979	2020-07-12	2020	7	12	†	23.5		15.5		19.5		0		1.5		2		0		2		0	20200712
-80.71	44.27	MARKDALE	6114979	2020-07-13	2020	7	13	†	23		15.5		19.3		0		1.3		0		0		0		0	20200713
-80.71	44.27	MARKDALE	6114979	2020-07-14	2020	7	14	†	27.5		11		19.3		0		1.3		0		0		0		0	20200714
-80.71	44.27	MARKDALE	6114979	2020-07-15	2020	7	15	†	28		14.5		21.3		0		3.3		0		0		0		0	20200715
-80.71	44.27	MARKDALE	6114979	2020-07-16	2020	7	16	†	27		20.5		23.8		0		5.8		22.8		0		22.8		0	20200716
-80.71	44.27	MARKDALE	6114979	2020-07-17	2020	7	17	†	27.5		15.5		21.5		0		3.5		0		0		0		0	20200717
-80.71	44.27	MARKDALE	6114979	2020-07-18	2020	7	18	†	28.5		15		21.8		0		3.8		0		0		0		0	20200718
-80.71	44.27	MARKDALE	6114979	2020-07-19	2020	7	19	†	25.5		20		22.8		0		4.8		19.6		0		19.6		0	20200719
-80.71	44.27	MARKDALE	6114979	2020-07-20	2020	7	20	†	23		15		19		0		1		0		0		0		0	20200720
-80.71	44.27	MARKDALE	6114979	2020-07-21	2020	7	21	†	23.5		10		16.8		1.2		0		0		0		0		0	20200721
-80.71	44.27	MARKDALE	6114979	2020-07-22	2020	7	22	†	25.5		16		20.8		0		2.8		2.2		0		2.2		0	20200722
-80.71	44.27	MARKDALE	6114979	2020-07-23	2020	7	23	†	24.5		15.5		20		0		2		0		0		0		0	20200723
-80.71	44.27	MARKDALE	6114979	2020-07-24	2020	7	24	†	27.5		15.5		21.5		0		3.5		0		0		0		0	20200724
-80.71	44.27	MARKDALE	6114979	2020-07-25	2020	7	25	†	28.5		12		20.3		0		2.3		0		0		0		0	20200725
-80.71	44.27	MARKDALE	6114979	2020-07-26	2020	7	26	†	30.5		17.5		24		0		6		8.4		0		8.4		0	20200726
-80.71	44.27	MARKDALE	6114979	2020-07-27	2020	7	27	†	27.5		22		24.8		0		6.8		0		0		0		0	20200727
-80.71	44.27	MARKDALE	6114979	2020-07-28	2020	7	28	†	26.5		12		19.3		0		1.3		0		0		0		0	20200728
-80.71	44.27	MARKDALE	6114979	2020-07-29	2020	7	29	†	27		15.5		21.3		0		3.3		0		0		0		0	20200729
-80.71	44.27	MARKDALE	6114979	2020-07-30	2020	7	30	†	25		10		17.5		0.5		0		0		0		0		0	20200730
-80.71	44.27	MARKDALE	6114979	2020-07-31	2020	7	31	†	27.5		10.5		19		0		1		0		0		0		0	20200731
-80.71	44.27	MARKDALE	6114979	2020-08-01	2020	8	1	†	29		11.5		20.3		0		2.3		7.6		0		7.6		0	20200801	SR_T5	MS 2020
-80.71	44.27	MARKDALE	6114979	2020-08-02	2020	8	2	†	21.5		18.5		20		0		2		21.8		0		21.8		0	20200802
-80.71	44.27	MARKDALE	6114979	2020-08-03	2020	8	3	†	22		15		18.5		0		0.5		1.4		0		1.4		0	20200803
-80.71	44.27	MARKDALE	6114979	2020-08-04	2020	8	4	†	23.5		15.5		19.5		0		1.5		0	T	0		0	T	0	20200804
-80.71	44.27	MARKDALE	6114979	2020-08-05	2020	8	5	†	20		11.5		15.8		2.2		0		0		0		0		0	20200805
-80.71	44.27	MARKDALE	6114979	2020-08-06	2020	8	6	†	23.5		7		15.3		2.7		0		0		0		0		0	20200806
-80.71	44.27	MARKDALE	6114979	2020-08-07	2020	8	7	†	25.5		7		16.3		1.7		0		0		0		0		0	20200807
-80.71	44.27	MARKDALE	6114979	2020-08-08	2020	8	8	†	26.5		9		17.8		0.2		0		2.2		0		2.2		0	20200808
-80.71	44.27	MARKDALE	6114979	2020-08-09	2020	8	9	†	26.5		17		21.8		0		3.8		0		0		0		0	20200809
-80.71	44.27	MARKDALE	6114979	2020-08-10	2020	8	10	†	31		19		25		0		7		2.8		0		2.8		0	20200810
-80.71	44.27	MARKDALE	6114979	2020-08-11	2020	8	11	†	24.5		19		21.8		0		3.8		0		0		0		0	20200811
-80.71	44.27	MARKDALE	6114979	2020-08-12	2020	8	12	†	29		9		19		0		1		0		0		0		0	20200812
-80.71	44.27	MARKDALE	6114979	2020-08-13	2020	8	13	†	28.5		19		23.8		0		5.8		0		0		0		0	20200813
-80.71	44.27	MARKDALE	6114979	2020-08-14	2020	8	14	†	28.5		14.5		21.5		0		3.5		0		0		0		0	20200814
-80.71	44.27	MARKDALE	6114979	2020-08-15	2020	8	15	†	27.5		11		19.3		0		1.3		0	T	0		0	T	0	20200815
-80.71	44.27	MARKDALE	6114979	2020-08-16	2020	8	16	†	20.5		17.5		19		0		1		12.6		0		12.6		0	20200816
-80.71	44.27	MARKDALE	6114979	2020-08-17	2020	8	17	†	23		13		18		0		0		15.8		0		15.8		0	20200817
-80.71	44.27	MARKDALE	6114979	2020-08-18	2020	8	18	†	20.5		8.5		14.5		3.5		0		2.8		0		2.8		0	20200818
-80.71	44.27	MARKDALE	6114979	2020-08-19	2020	8	19	†	21.5		6		13.8		4.2		0		0		0		0		0	20200819
-80.71	44.27	MARKDALE	6114979	2020-08-20	2020	8	20	†	26.5		6.5		16.5		1.5		0		0		0		0		0	20200820
-80.71	44.27	MARKDALE	6114979	2020-08-21	2020	8	21	†	26.5		13.5		20		0		2		0		0		0		0	20200821
-80.71	44.27	MARKDALE	6114979	2020-08-22	2020	8	22	†	28		14.5		21.3		0		3.3		0.6		0		0.6		0	20200822
-80.71	44.27	MARKDALE	6114979	2020-08-23	2020	8	23	†	29.5		15		22.3		0		4.3		0		0		0		0	20200823
-80.71	44.27	MARKDALE	6114979	2020-08-24	2020	8	24	†	29		15		22		0		4		0	T	0		0	T	0	20200824
-80.71	44.27	MARKDALE	6114979	2020-08-25	2020	8	25	†	22.5		10		16.3		1.7		0		0.8		0		0.8		0	20200825
-80.71	44.27	MARKDALE	6114979	2020-08-26	2020	8	26	†	23		10		16.5		1.5		0		23.8		0		23.8		0	20200826
-80.71	44.27	MARKDALE	6114979	2020-08-27	2020	8	27	†	24.5		17.5		21		0		3		0	T	0		0	T	0	20200827
-80.71	44.27	MARKDALE	6114979	2020-08-28	2020	8	28	†	25		16.5		20.8		0		2.8		25		0		25		0	20200828
-80.71	44.27	MARKDALE	6114979	2020-08-29	2020	8	29	†	20		16		18		0		0		3		0		3		0	20200829
-80.71	44.27	MARKDALE	6114979	2020-08-30	2020	8	30	†	21		10.5		15.8		2.2		0		0		0		0		0	20200830
-80.71	44.27	MARKDALE	6114979	2020-08-31	2020	8	31	†	23.5		11.5		17.5		0.5		0		0		0		0		0	20200831
-80.71	44.27	MARKDALE	6114979	2020-09-01	2020	9	1	†	27.5		13		20.3		0		2.3		6.6		0		6.6		0	20200901
-80.71	44.27	MARKDALE	6114979	2020-09-02	2020	9	2	†	23.5		18.5		21		0		3		6		0		6		0	20200902
-80.71	44.27	MARKDALE	6114979	2020-09-03	2020	9	3	†	26		9		17.5		0.5		0		2.6		0		2.6		0	20200903
-80.71	44.27	MARKDALE	6114979	2020-09-04	2020	9	4	†	19.5		9.5		14.5		3.5		0		2.6		0		2.6		0	20200904
-80.71	44.27	MARKDALE	6114979	2020-09-05	2020	9	5	†	20		5.5		12.8		5.2		0		0.4		0		0.4		0	20200905
-80.71	44.27	MARKDALE	6114979	2020-09-06	2020	9	6	†	21		3		12		6		0		6.6		0		6.6		0	20200906
-80.71	44.27	MARKDALE	6114979	2020-09-07	2020	9	7	†	25.5		7.5		16.5		1.5		0		3.6		0		3.6		0	20200907
-80.71	44.27	MARKDALE	6114979	2020-09-08	2020	9	8	†	12		7.5		9.8		8.2		0		4.8		0		4.8		0	20200908
-80.71	44.27	MARKDALE	6114979	2020-09-09	2020	9	9	†	15.5		9.5		12.5		5.5		0		1.2		0		1.2		0	20200909
-80.71	44.27	MARKDALE	6114979	2020-09-10	2020	9	10	†	13.5		11.5		12.5		5.5		0		0.6		0		0.6		0	20200910
-80.71	44.27	MARKDALE	6114979	2020-09-11	2020	9	11	†	17.5		9.5		13.5		4.5		0		0		0		0		0	20200911
-80.71	44.27	MARKDALE	6114979	2020-09-12	2020	9	12	†	21		5.5		13.3		4.7		0		15.6		0		15.6		0	20200912
-80.71	44.27	MARKDALE	6114979	2020-09-13	2020	9	13	†	20		16.5		18.3		0		0.3		2.6		0		2.6		0	20200913
-80.71	44.27	MARKDALE	6114979	2020-09-14	2020	9	14																0			20200914
-80.71	44.27	MARKDALE	6114979	2020-09-15	2020	9	15	†	18.5		-0.5		9		9		0		0.6		0		0.6		0	20200915
-80.71	44.27	MARKDALE	6114979	2020-09-16	2020	9	16	†	23.5		5.5		14.5		3.5		0		0.4		0		0.4		0	20200916
-80.71	44.27	MARKDALE	6114979	2020-09-17	2020	9	17	†	16		6.5		11.3		6.7		0		0		0		0		0	20200917
-80.71	44.27	MARKDALE	6114979	2020-09-18	2020	9	18	†	12.5		0		6.3		11.7		0		0		0		0		0	20200918
-80.71	44.27	MARKDALE	6114979	2020-09-19	2020	9	19	†	14.5		-2.5		6		12		0		0		0		0		0	20200919
-80.71	44.27	MARKDALE	6114979	2020-09-20	2020	9	20	†	17.5		2		9.8		8.2		0		0		0		0		0	20200920
-80.71	44.27	MARKDALE	6114979	2020-09-21	2020	9	21	†	20		6		13		5		0		0		0		0		0	20200921
-80.71	44.27	MARKDALE	6114979	2020-09-22	2020	9	22	†	23		7.5		15.3		2.7		0		0		0		0		0	20200922
-80.71	44.27	MARKDALE	6114979	2020-09-23	2020	9	23	†	23.5		6		14.8		3.2		0		0		0		0		0	20200923
-80.71	44.27	MARKDALE	6114979	2020-09-24	2020	9	24	†	24.5		6		15.3		2.7		0		2.2		0		2.2		0	20200924
-80.71	44.27	MARKDALE	6114979	2020-09-25	2020	9	25	†	25		9		17		1		0		0		0		0		0	20200925
-80.71	44.27	MARKDALE	6114979	2020-09-26	2020	9	26	†	24.5		16.5		20.5		0		2.5		0		0		0		0	20200926
-80.71	44.27	MARKDALE	6114979	2020-09-27	2020	9	27	†	24.5		17		20.8		0		2.8		0		0		0		0	20200927
-80.71	44.27	MARKDALE	6114979	2020-09-28	2020	9	28	†	23.5		16		19.8		0		1.8		8.6		0		8.6		0	20200928
-80.71	44.27	MARKDALE	6114979	2020-09-29	2020	9	29	†	15		11.5		13.3		4.7		0		1		0		1		0	20200929
-80.71	44.27	MARKDALE	6114979	2020-09-30	2020	9	30	†	16.5		8		12.3		5.7		0		22.8		0		22.8		0	20200930
-80.71	44.27	MARKDALE	6114979	2020-10-01	2020	10	1	†	15		8.5		11.8		6.2		0		3		0		3		0	20201001
-80.71	44.27	MARKDALE	6114979	2020-10-02	2020	10	2	†	11.5		4		7.8		10.2		0		0.8		0		0.8		0	20201002
-80.71	44.27	MARKDALE	6114979	2020-10-03	2020	10	3	†	7.5		-1.5		3		15		0		0.8		0		0.8		0	20201003	SR_T6	F 2020
-80.71	44.27	MARKDALE	6114979	2020-10-04	2020	10	4	†	9.5		0.5		5		13		0		7.4		0		7.4		0	20201004
-80.71	44.27	MARKDALE	6114979	2020-10-05	2020	10	5	†	13.5		1.5		7.5		10.5		0		0		0		0		0	20201005
-80.71	44.27	MARKDALE	6114979	2020-10-06	2020	10	6	†	17.5		6.5		12		6		0		4.6		0		4.6		0	20201006
-80.71	44.27	MARKDALE	6114979	2020-10-07	2020	10	7	†	12.5		9.5		11		7		0		7		0		7		0	20201007
-80.71	44.27	MARKDALE	6114979	2020-10-08	2020	10	8	†	13.5		2		7.8		10.2		0		2.2		0		2.2		0	20201008
-80.71	44.27	MARKDALE	6114979	2020-10-09	2020	10	9	†	18.5		-1		8.8		9.2		0		0.4		0		0.4		0	20201009
-80.71	44.27	MARKDALE	6114979	2020-10-10	2020	10	10	†	18.5		12.5		15.5		2.5		0		0	T	0		0	T	0	20201010
-80.71	44.27	MARKDALE	6114979	2020-10-11	2020	10	11	†	13.5		1		7.3		10.7		0		0		0		0		0	20201011
-80.71	44.27	MARKDALE	6114979	2020-10-12	2020	10	12	†	17.5		8.5		13		5		0		14.8		0		14.8		0	20201012
-80.71	44.27	MARKDALE	6114979	2020-10-13	2020	10	13	†	16.5		7.5		12		6		0		0		0		0		0	20201013
-80.71	44.27	MARKDALE	6114979	2020-10-14	2020	10	14	†	14.5		0		7.3		10.7		0		2.2		0		2.2		0	20201014
-80.71	44.27	MARKDALE	6114979	2020-10-15	2020	10	15	†	12		7.5		9.8		8.2		0		7.6		0		7.6		0	20201015
-80.71	44.27	MARKDALE	6114979	2020-10-16	2020	10	16	†	9.5		1.5		5.5		12.5		0		3		0		3		0	20201016
-80.71	44.27	MARKDALE	6114979	2020-10-17	2020	10	17	†	9.5		1		5.3		12.7		0		0.6		0		0.6		0	20201017
-80.71	44.27	MARKDALE	6114979	2020-10-18	2020	10	18	†	11		5.5		8.3		9.7		0		5.6		0		5.6		0	20201018
-80.71	44.27	MARKDALE	6114979	2020-10-19	2020	10	19	†	10		1		5.5		12.5		0		0.4		0		0.4		0	20201019
-80.71	44.27	MARKDALE	6114979	2020-10-20	2020	10	20																0			20201020
-80.71	44.27	MARKDALE	6114979	2020-10-21	2020	10	21																0			20201021
-80.71	44.27	MARKDALE	6114979	2020-10-22	2020	10	22	†	15		5.5		10.3		7.7		0		7.4		0		7.4		0	20201022
-80.71	44.27	MARKDALE	6114979	2020-10-23	2020	10	23	†	21		7.5		14.3		3.7		0		16.4		0		16.4		0	20201023
-80.71	44.27	MARKDALE	6114979	2020-10-24	2020	10	24	†	6.5		0		3.3		14.7		0		0.6		0	T	0.6		0	20201024
-80.71	44.27	MARKDALE	6114979	2020-10-25	2020	10	25	†	6		-1.5		2.3		15.7		0		0		0		0		0	20201025
-80.71	44.27	MARKDALE	6114979	2020-10-26	2020	10	26	†	6.5		0.5		3.5		14.5		0		2.2		0		2.2		0	20201026
-80.71	44.27	MARKDALE	6114979	2020-10-27	2020	10	27	†	4		1		2.5		15.5		0		4.2		0	T	4.2		0	20201027
-80.71	44.27	MARKDALE	6114979	2020-10-28	2020	10	28	†	9.5		0.5		5		13		0		0		0		0		0	20201028
-80.71	44.27	MARKDALE	6114979	2020-10-29	2020	10	29	†	5.5		0.5		3		15		0		1		0		1		0	20201029
-80.71	44.27	MARKDALE	6114979	2020-10-30	2020	10	30	†	-0.5		-2		-1.3		19.3		0		0	T	0	T	0	T	0	20201030
-80.71	44.27	MARKDALE	6114979	2020-10-31	2020	10	31	†	8.5		-7.5		0.5		17.5		0		2.2		0		2.2		0	20201031
-80.71	44.27	MARKDALE	6114979	2020-11-01	2020	11	1	†	6.5		-1.5		2.5		15.5		0		5.2		15.8		21		0	20201101
-80.71	44.27	MARKDALE	6114979	2020-11-02	2020	11	2	†	4.5		-6.5		-1		19		0		0		0		0		15	20201102
-80.71	44.27	MARKDALE	6114979	2020-11-03	2020	11	3	†	7		1.5		4.3		13.7		0		0		0		0		5	20201103
-80.71	44.27	MARKDALE	6114979	2020-11-04	2020	11	4	†	19		5		12		6		0		0		0		0		0	20201104
-80.71	44.27	MARKDALE	6114979	2020-11-05	2020	11	5	†	16		6		11		7		0		0		0		0		0	20201105
-80.71	44.27	MARKDALE	6114979	2020-11-06	2020	11	6																0			20201106
-80.71	44.27	MARKDALE	6114979	2020-11-07	2020	11	7																0			20201107
-80.71	44.27	MARKDALE	6114979	2020-11-08	2020	11	8	†	21		4.5		12.8		5.2		0		0		0		0		0	20201108
-80.71	44.27	MARKDALE	6114979	2020-11-09	2020	11	9	†	23.5		8.5		16		2		0		0		0		0		0	20201109
-80.71	44.27	MARKDALE	6114979	2020-11-10	2020	11	10	†	22.5		13.5		18		0		0		5.4		0		5.4		0	20201110
-80.71	44.27	MARKDALE	6114979	2020-11-11	2020	11	11	†	14.5		4		9.3		8.7		0		0		0		0		0	20201111
-80.71	44.27	MARKDALE	6114979	2020-11-12	2020	11	12	†	7.5		-2.5		2.5		15.5		0		0		0		0		0	20201112
-80.71	44.27	MARKDALE	6114979	2020-11-13	2020	11	13	†	4.5		-2.5		1		17		0		1.8		0	T	1.8		0	20201113
-80.71	44.27	MARKDALE	6114979	2020-11-14	2020	11	14	†	5.5		-1		2.3		15.7		0		4.6		0		4.6		0	20201114
-80.71	44.27	MARKDALE	6114979	2020-11-15	2020	11	15	†	10.5		-1.5		4.5		13.5		0		17.6		4.6		22.2		0	20201115
-80.71	44.27	MARKDALE	6114979	2020-11-16	2020	11	16	†	2.5		0		1.3		16.7		0		0		5.4		5.4		3	20201116
-80.71	44.27	MARKDALE	6114979	2020-11-17	2020	11	17	†	-2		-5		-3.5		21.5		0		0		6.8		6.8		0	20201117
-80.71	44.27	MARKDALE	6114979	2020-11-18	2020	11	18	†	3		-7.5		-2.3		20.3		0		0		0		0		12	20201118
-80.71	44.27	MARKDALE	6114979	2020-11-19	2020	11	19	†	10.5		-3		3.8		14.2		0		0		0		0		7	20201119
-80.71	44.27	MARKDALE	6114979	2020-11-20	2020	11	20	†	14		7		10.5		7.5		0		0		0.4		0.4		0	20201120
-80.71	44.27	MARKDALE	6114979	2020-11-21	2020	11	21	†	1		-2		-0.5		18.5		0		0		4.2		4.2		0	20201121
-80.71	44.27	MARKDALE	6114979	2020-11-22	2020	11	22	†	1.5		-3		-0.8		18.8		0		0		9.8		9.8		0	20201122
-80.71	44.27	MARKDALE	6114979	2020-11-23	2020	11	23																0			20201123
-80.71	44.27	MARKDALE	6114979	2020-11-24	2020	11	24	†	1		-3.5		-1.3		19.3		0		0.4		4		4.4		5	20201124
-80.71	44.27	MARKDALE	6114979	2020-11-25	2020	11	25																0			20201125
-80.71	44.27	MARKDALE	6114979	2020-11-26	2020	11	26	†	8		1		4.5		13.5		0		5		0		5		0	20201126
-80.71	44.27	MARKDALE	6114979	2020-11-27	2020	11	27	†	4.5		3		3.8		14.2		0		2.2		0	T	2.2		0	20201127
-80.71	44.27	MARKDALE	6114979	2020-11-28	2020	11	28	†	5		-0.5		2.3		15.7		0		0		0		0		0	20201128
-80.71	44.27	MARKDALE	6114979	2020-11-29	2020	11	29	†	8		-1		3.5		14.5		0		0.4		0		0.4		0	20201129
-80.71	44.27	MARKDALE	6114979	2020-11-30	2020	11	30	†	3		0		1.5		16.5		0		3.2		7		10.2		0	20201130
-80.71	44.27	MARKDALE	6114979	2020-12-01	2020	12	1	†	2.5		-3		-0.3		18.3		0		0		14		14		7	20201201
-80.71	44.27	MARKDALE	6114979	2020-12-02	2020	12	2	†	3		-3.5		-0.3		18.3		0		0		0		0		15	20201202
-80.71	44.27	MARKDALE	6114979	2020-12-03	2020	12	3	†	2		-3		-0.5		18.5		0		0		2.6		2.6		13	20201203
-80.71	44.27	MARKDALE	6114979	2020-12-04	2020	12	4	†	0.5		-0.5		0		18		0		0		3.2		3.2		8	20201204
-80.71	44.27	MARKDALE	6114979	2020-12-05	2020	12	5	†	-2.5		-5		-3.8		21.8		0		0	T	0.2		0.2		11	20201205
-80.71	44.27	MARKDALE	6114979	2020-12-06	2020	12	6	†	-2.5		-5		-3.8		21.8		0		0		0		0		10	20201206
-80.71	44.27	MARKDALE	6114979	2020-12-07	2020	12	7	†	-2.5		-5		-3.8		21.8		0		0		0		0		9	20201207
-80.71	44.27	MARKDALE	6114979	2020-12-08	2020	12	8	†	0		-10		-5		23		0		0		5.8		5.8		8	20201208
-80.71	44.27	MARKDALE	6114979	2020-12-09	2020	12	9	†	2		-1		0.5		17.5		0		1.8		0	T	1.8		14	20201209
-80.71	44.27	MARKDALE	6114979	2020-12-10	2020	12	10	†	3		0.5		1.8		16.2		0		0		0		0		8	20201210
-80.71	44.27	MARKDALE	6114979	2020-12-11	2020	12	11	†	6		-0.5		2.8		15.2		0		5		0		5		5	20201211
-80.71	44.27	MARKDALE	6114979	2020-12-12	2020	12	12	†	8		1		4.5		13.5		0		23.6		0.4		24		0	20201212
-80.71	44.27	MARKDALE	6114979	2020-12-13	2020	12	13	†	-1.5		-4.5		-3		21		0		0		0.2		0.2		0	20201213
-80.71	44.27	MARKDALE	6114979	2020-12-14	2020	12	14	†	-1.5		-3		-2.3		20.3		0		0		11.6		11.6		0	20201214
-80.71	44.27	MARKDALE	6114979	2020-12-15	2020	12	15	†	-5		-10		-7.5		25.5		0		0		0	T	0	T	9	20201215
-80.71	44.27	MARKDALE	6114979	2020-12-16	2020	12	16	†	-7.5		-10.5		-9		27		0		0		0	T	0	T	8	20201216
-80.71	44.27	MARKDALE	6114979	2020-12-17	2020	12	17	†	-6.5		-10.5		-8.5		26.5		0		0		0	T	0	T	6	20201217
-80.71	44.27	MARKDALE	6114979	2020-12-18	2020	12	18	†	-2.5		-14.5		-8.5		26.5		0		0		0		0		6	20201218
-80.71	44.27	MARKDALE	6114979	2020-12-19	2020	12	19	†	0.5		-4.5		-2		20		0		0	T	2.6		2.6		4	20201219
-80.71	44.27	MARKDALE	6114979	2020-12-20	2020	12	20	†	1		-1		0		18		0		0		0		0		6	20201220
-80.71	44.27	MARKDALE	6114979	2020-12-21	2020	12	21	†	1		-3.5		-1.3		19.3		0		0		0		0		5	20201221
-80.71	44.27	MARKDALE	6114979	2020-12-22	2020	12	22	†	-0.5		-3.5		-2		20		0		0		1.2		1.2		5	20201222
-80.71	44.27	MARKDALE	6114979	2020-12-23	2020	12	23	†	6.5		-2.5		2		16		0		0		0		0		6	20201223
-80.71	44.27	MARKDALE	6114979	2020-12-24	2020	12	24	†	6.5		-4		1.3		16.7		0		2.2		6.8		9		0	20201224
-80.71	44.27	MARKDALE	6114979	2020-12-25	2020	12	25	†	-4		-6.5		-5.3		23.3		0		0		32		32		7	20201225
-80.71	44.27	MARKDALE	6114979	2020-12-26	2020	12	26	†	-4		-5.5		-4.8		22.8		0		0		17.2		17.2		45	20201226
-80.71	44.27	MARKDALE	6114979	2020-12-27	2020	12	27	†	2		-7.5		-2.8		20.8		0		0.8		7.8		8.6		45	20201227
-80.71	44.27	MARKDALE	6114979	2020-12-28	2020	12	28	†	0.5		-6		-2.8		20.8		0		0		15.4		15.4		45	20201228
-80.71	44.27	MARKDALE	6114979	2020-12-29	2020	12	29	†	-3		-8.5		-5.8		23.8		0		0		6.6		6.6		45	20201229
-80.71	44.27	MARKDALE	6114979	2020-12-30	2020	12	30	†	1		-10.5		-4.8		22.8		0		0		3.8		3.8		43	20201230
-80.71	44.27	MARKDALE	6114979	2020-12-31	2020	12	31	†	-0.5		-3		-1.8		19.8		0		0		0.4		0.4		37	20201231

## Sheet: Table S10
Table S10: Phillips Tube (PT) sampler deployment data
Site	PT Sampler Interval	Interval Days	TSS (mg/L)	TSS Total Mass (mg/L)	Interval Precipitation Total (mm)	7-Day Preceding Precipitation (mm)
Big Creek	MSP-ES 2019	33	1886.24	14222.3	130.5	26.8
Big Creek	ES-MS 2019	31	2424.76	18282.7	71.8	30
Big Creek	MS-LS 2019	34	357.043	2692.1	24.4	7.2
Big Creek	LS-F 2019	84	349.476	2635.05	149.5	24.6
Big Creek	MS-F 2020	62	99.0824	747.081	230	6
Nissouri Creek	MSP-ES 2019	26	169.154	1275.42	65.2	25.3
Nissouri Creek	ES-MS 2019	43	177.511	1338.44	136.6	9
Nissouri Creek	MS-LS 2019	26	92.0603	694.134	114.4	4.8
Nissouri Creek	LS-F 2019	71	299	2254.46	194.2	28.6
Nissouri Creek	MS-F 2020	64	113.651	856.931	253.5	32.9
Saugeen River	ES-MS 2019	43	157.573	1188.1	78.2	18.6
Saugeen River	MS-LS 2019	26	161.303	1216.23	32	3.2
Saugeen River	LS-F 2019	72	316	2382.64	251	25
TSS = Total Suspended Solids
MSP = Mid Spring
ES = Early Summer
MS = Mid Summer
LS = Late Summer
F =Fall
